# Supplementary material for: UBE2O-mediated ubiquitylation directs cytoplasmic CTNNA1 to promote cell-to-ECM adhesions
Source: EMBO Rep. 2025 Sep 22;26(22):5431–58. doi: 10.1038/s44319-025-00585-4 (PMC12635394; doi:10.1038/s44319-025-00585-4)
Supplement: Supplementary file 4 — Data Set EV2 [file 44319_2025_585_MOESM4_ESM.xlsx]

## Sheet: Dataset EV2
Dataset EV2. Oligos, siRNAs and shRNAs used in this study.
Oligos
Name	Sequence	Purpose
UBE2O-D3-F	AAGGCTGGCAAGGACGGGCCAC	To amplify human UBE2O delation3 fragments
UBE2O-D3-R	CTTGTCCTCTGTGCACTCCGGCA	To amplify human UBE2O delation3 fragments
UBE2O-F	ATGGCGGATCCCGCAGCCCCCACGCCC	To amplify human UBE2O WT and CS full length fragment
UBE2O-R	CTTGTCCTCTGTGCACTCCGGCATG	To amplify human UBE2O WT and CS full length fragment
mCTNNA1-F	ATGACTGCTGTCCATGCAGG	To amplify mCTNNA1 full length fragment
mCTNNA1-R	GATGCTGTCCATAGCTTTGAACTCG	To amplify mCTNNA1 full length fragment
mCTNNA1(K45R)-F	GGGCCGTCTAATAAAAAGAGAGGC	To construct mCTNNA1 K45R lysine mutated plasmid
mCTNNA1(K45R)-R	ACGACTATTGGTGTTTACCAGGGT	To construct mCTNNA1 K45R lysine mutated plasmid
mCTNNA1(K81R)-F	AGAGAGAGCCAGTTTCTCAAGGAG	To construct mCTNNA1 K81R lysine mutated plasmid
mCTNNA1(K81R)-R	TGCAATTTTATCCCCCTTTTCCAA	To construct mCTNNA1 K81R lysine mutated plasmid
mCTNNA1(K155R)-F	GTTGTGGAAGATGGTATATTGAAACTG	To construct mCTNNA1 K155R lysine mutated plasmid
mCTNNA1(K155R)-R	TCTCAGCTGAACAAGTAATTTGTAGAC	To construct mCTNNA1 K155R lysine mutated plasmid
mCTNNA1(K417R)-F	AGGGAATATGCCCAAGTTTTTCGTGAA	To construct mCTNNA1 K417R lysine mutated plasmid
mCTNNA1(K417R)-R	AACTTCTTTCTCATTTCCATTCTTTGC	To construct mCTNNA1 K417R lysine mutated plasmid
mCTNNA1(K747R)-F	AGGAAAATTGCGGAGGCGGGA	To construct mCTNNA1 K747R lysine mutated plasmid
mCTNNA1(K747R)-R	GGCAGCACTGATCACGTCAGA	To construct mCTNNA1 K747R lysine mutated plasmid
mCTNNA1-KO-R	GATGCTGTCCATAGCTcTGAACTC	To amplify mCTNNA1 KO full length fragment
mCTNNA1-S641A-F	GACGACGCCGACTTCGAGACTGAAGACTTTGATGTCAGAAGC	To construct mCTNNA1 S641A serine mutated plasmid
mCTNNA1-S641A-R	GAAGTCGGCGTCGTCCAACTCCTCGGGGGTCCTG	To construct mCTNNA1 S641A serine mutated plasmid
mCTNNA1-S641D-F	GACGACGACGACTTCGAGACTGAAGACTTTGATGTCAGAAGC	To construct mCTNNA1 S641D serine mutated plasmid
mCTNNA1-S641D-R	GAAGTCGTCGTCGTCCAACTCCTCGGGGGTCCTG	To construct mCTNNA1 S641D serine mutated plasmid
mCTNNA1-G276-R	TCCGCCACTGCCACCCTGGTG	To amplify mCTNNA1 D1 fragment
mCTNNA1-G276-F	GAGCTGGCATACGCTCTCAACAAC	To amplify mCTNNA1 D2 fragment
mCTNNA1-D647-R	GTCTTCAGTCTCGAAGTCAGAGTCGT	To amplify mCTNNA1 D2 fragment
mCTNNA1-D647-F	TTTGATGTCAGAAGCAGGACCAGTG	To amplify mCTNNA1 D3 fragment
Res-mCTNNA1-F	AtATcACaTCtATtGATGACTTCTTGGCTGTCTCAG	To construct Rescued mCTNNA1 mutation plasmid
Res-mCTNNA1-R	CaATaGAtGTgATaTCATCAACAGCATCTGTGAGAAC	To construct Rescued mCTNNA1 mutation plasmid
hCTNNA2-F	ATGACTTCGGCAACTTCACCT	To amplify human CTNNA2 fragments
hCTNNA2-R	GAAGGAATCCATTGCTTTGAATTCACT	To amplify human CTNNA2 fragments
hZYX-F	ATGGCGGCCCCCCGCCCGTC	To amplify human Zyxin fragments
hZYX-R	TCAGGTCTGGGCTCTAGCAGTG	To amplify human Zyxin fragments
siRNAs
Name	Sequence	Purpose
si-cfa-UBE2O-1#	GGCCTCTACTTGTTTGACA	To knockdown UBE2O in MDCK cells
si-cfa-UBE2O-2#	CAACTCAAAGACCATCATT	To knockdown UBE2O in MDCK cells
si-cfa-UBE2O-3#	GCTGACAACTCAAAGACCA	To knockdown UBE2O in MDCK cells
si-m-Ctnna1-1#	GAACTTGATGAATGCTGTT	To knockdown Ctnna1 in MEFs
si-m-Ctnna1-2#	TGACATTACTTCCATCGAT	To knockdown Ctnna1 in MEFs
shRNAs	Sequence	Purpose
shUbe2o UTR-1	CCAGAGGTTTACAAGTTTCTA	To knockdown Ube2o in MEFs
shUbe2o CDS-1	CGTCTGTTGAAGAAGCAAGTT	To knockdown Ube2o in MEFs
shLuciferase	CATTCTATCCTCTAGAGGATG	shRNA control in MEFs
