# Supplementary material for: UBE2O-mediated ubiquitylation directs cytoplasmic CTNNA1 to promote cell-to-ECM adhesions
Source: EMBO Rep. 2025 Sep 22;26(22):5431–58. doi: 10.1038/s44319-025-00585-4 (PMC12635394; doi:10.1038/s44319-025-00585-4)
Supplement: Supplementary file 5 — Source data Fig. 1 [file 44319_2025_585_MOESM5_ESM.zip]

Archive with 33 entries (27 files):
- EMBOR202561827V2_SourceDataForFigure1/
- EMBOR202561827V2_SourceDataForFigure1/.DS_Store
- __MACOSX/EMBOR202561827V2_SourceDataForFigure1/._.DS_Store
- EMBOR202561827V2_SourceDataForFigure1/1A/
- __MACOSX/EMBOR202561827V2_SourceDataForFigure1/._1A
- EMBOR202561827V2_SourceDataForFigure1/1B/
- __MACOSX/EMBOR202561827V2_SourceDataForFigure1/._1B
- EMBOR202561827V2_SourceDataForFigure1/1E/
- __MACOSX/EMBOR202561827V2_SourceDataForFigure1/._1E
- EMBOR202561827V2_SourceDataForFigure1/1D/
- __MACOSX/EMBOR202561827V2_SourceDataForFigure1/._1D
- EMBOR202561827V2_SourceDataForFigure1/1C/
- __MACOSX/EMBOR202561827V2_SourceDataForFigure1/._1C
- EMBOR202561827V2_SourceDataForFigure1/1A/.DS_Store
- __MACOSX/EMBOR202561827V2_SourceDataForFigure1/1A/._.DS_Store
- EMBOR202561827V2_SourceDataForFigure1/1A/Figure1A_NumericalData.xls
- __MACOSX/EMBOR202561827V2_SourceDataForFigure1/1A/._Figure1A_NumericalData.xls
- EMBOR202561827V2_SourceDataForFigure1/1B/.DS_Store
- __MACOSX/EMBOR202561827V2_SourceDataForFigure1/1B/._.DS_Store
- EMBOR202561827V2_SourceDataForFigure1/1B/Figure1B_Blots.pdf
- __MACOSX/EMBOR202561827V2_SourceDataForFigure1/1B/._Figure1B_Blots.pdf
- EMBOR202561827V2_SourceDataForFigure1/1E/.DS_Store
- __MACOSX/EMBOR202561827V2_SourceDataForFigure1/1E/._.DS_Store
- EMBOR202561827V2_SourceDataForFigure1/1E/Figure1E_Blots.pdf
- __MACOSX/EMBOR202561827V2_SourceDataForFigure1/1E/._Figure1E_Blots.pdf
- EMBOR202561827V2_SourceDataForFigure1/1D/Figure1D_Blots.pdf
- __MACOSX/EMBOR202561827V2_SourceDataForFigure1/1D/._Figure1D_Blots.pdf
- EMBOR202561827V2_SourceDataForFigure1/1D/.DS_Store
- __MACOSX/EMBOR202561827V2_SourceDataForFigure1/1D/._.DS_Store
- EMBOR202561827V2_SourceDataForFigure1/1C/.DS_Store
- __MACOSX/EMBOR202561827V2_SourceDataForFigure1/1C/._.DS_Store
- EMBOR202561827V2_SourceDataForFigure1/1C/Figure1C_Blots.pdf
- __MACOSX/EMBOR202561827V2_SourceDataForFigure1/1C/._Figure1C_Blots.pdf
