# Supplementary material for: UBE2O-mediated ubiquitylation directs cytoplasmic CTNNA1 to promote cell-to-ECM adhesions
Source: EMBO Rep. 2025 Sep 22;26(22):5431–58. doi: 10.1038/s44319-025-00585-4 (PMC12635394; doi:10.1038/s44319-025-00585-4)
Supplement: Supplementary file 5 — Source data Fig. 1 [file 44319_2025_585_MOESM5_ESM.zip › EMBOR202561827V2_SourceDataForFigure1/1A/Figure1A_NumericalData.xls]

## Sheet: significant_proteins
name	ID	CTNNA1_vs_Vector_p.val	CTNNA1_vs_Vector_p.adj	CTNNA1_vs_Vector_significant	CTNNA1_vs_Vector_ratio	Vector_centered	CTNNA1_centered
H7BZ55	H7BZ55	2.00852e-07	4.8e-09	TRUE	5.46	-2.73	2.73
ARVCF	O00192	3.96754e-08	2.84e-14	TRUE	4.49	-2.24	2.24
SMAP	O00193	7.5597e-06	0.00969	TRUE	3.49	-1.75	1.75
EEF2K	O00418	1.45923e-05	0.0286	TRUE	3.38	-1.69	1.69
IGF2BP3	O00425	1.11157e-05	0.0191	TRUE	-2.5	1.25	-1.25
SCD	O00767	8.35899e-07	1.39e-05	TRUE	-3	1.5	-1.5
CHD1	O14646	6.18926e-06	0.00671	TRUE	2.33	-1.17	1.17
PDCD5	O14737	1.67288e-05	0.0344	TRUE	-2.6	1.3	-1.3
SLC9A3R1	O14745	6.29125e-06	0.00693	TRUE	-2.16	1.08	-1.08
KIF3C	O14782	7.25152e-06	0.00902	TRUE	-4.85	2.43	-2.43
WDR46	O15213	4.63792e-07	8.07e-07	TRUE	2.85	-1.43	1.43
PPM1G	O15355	1.09983e-06	4.26e-05	TRUE	3.76	-1.88	1.88
NUPL2	O15504	2.00603e-05	0.0428	TRUE	2.72	-1.36	1.36
MYO1B	O43795	1.86438e-05	0.0393	TRUE	2.52	-1.26	1.26
SSNA1	O43805	4.12348e-06	0.00269	TRUE	2.15	-1.07	1.07
SLC25A17	O43808	7.48337e-06	0.00952	TRUE	2.49	-1.25	1.25
CTNND1	O60716	2.26445e-07	1.09e-08	TRUE	3.99	-2	2
TIMM17B	O60830	7.36819e-08	1.06e-12	TRUE	-3.72	1.86	-1.86
H2AFY	O75367	2.03601e-06	0.00038	TRUE	3.33	-1.67	1.67
SPAG7	O75391	1.3373e-05	0.0254	TRUE	2	-1	1
PSIP1	O75475	6.48181e-06	0.00734	TRUE	3.48	-1.74	1.74
CBR3	O75828	6.37544e-07	3.97e-06	TRUE	-3.64	1.82	-1.82
SCO1	O75880	4.95146e-06	0.00418	TRUE	-2.02	1.01	-1.01
RSL1D1	O76021	1.09017e-06	4.12e-05	TRUE	2.85	-1.43	1.43
UTS2	O95399	3.1399e-06	0.00135	TRUE	3.63	-1.82	1.82
HSPA4L	O95757	2.79166e-08	2.84e-14	TRUE	5.1	-2.55	2.55
ECD	O95905	4.3095e-09	2.84e-14	TRUE	6.83	-3.41	3.41
ZBED1	O96006	2.68004e-06	0.000863	TRUE	3.89	-1.95	1.95
WHSC1	O96028	1.8037e-05	0.0378	TRUE	2.63	-1.31	1.31
SOD1	P00441	2.04379e-05	0.0437	TRUE	-2.9	1.45	-1.45
PGK1	P00558	2.284e-05	0.0499	TRUE	-2.88	1.44	-1.44
IGHG2	P01859	4.74744e-06	0.00379	TRUE	-3.48	1.74	-1.74
ALDOA	P04075	1.76884e-05	0.0369	TRUE	-3.23	1.62	-1.62
OAT	P04181	2.53381e-06	0.000734	TRUE	-2.13	1.06	-1.06
ATP5B	P06576	1.40439e-05	0.0272	TRUE	-2.34	1.17	-1.17
ENO1	P06733	8.49641e-06	0.0119	TRUE	-3.28	1.64	-1.64
HSP90AB1	P07900	1.93195e-06	0.000322	TRUE	-3.1	1.55	-1.55
GSTP1	P09211	2.12008e-05	0.0457	TRUE	-2.52	1.26	-1.26
GNAO1	P09471	9.60299e-07	2.51e-05	TRUE	7.21	-3.6	3.6
DLD	P09622	4.86029e-08	2.84e-14	TRUE	5.68	-2.84	2.84
HSPA1A	P0DMV8	1.55238e-07	7.58e-10	TRUE	4.09	-2.04	2.04
HSPA5	P11021	3.83962e-07	2.92e-07	TRUE	3.64	-1.82	1.82
HSPA8	P11142	4.79714e-07	9.63e-07	TRUE	3.43	-1.71	1.71
DMD	P11532	4.57219e-06	0.00347	TRUE	4.52	-2.26	2.26
CDH1	P12830	1.3955e-07	3.38e-10	TRUE	5.77	-2.89	2.89
COX4I1	P13073	8.47289e-06	0.0119	TRUE	-2.12	1.06	-1.06
PDIA4	P13667	3.77979e-06	0.00219	TRUE	-2.15	1.08	-1.08
TPT1	P13693	2.89429e-07	5.41e-08	TRUE	-3.04	1.52	-1.52
HSP90B1	P14625	1.66029e-05	0.0341	TRUE	-2.39	1.19	-1.19
JUP	P14923	4.43535e-09	2.84e-14	TRUE	6.3	-3.15	3.15
HSPA6	P17066	6.21729e-06	0.00677	TRUE	4.2	-2.1	2.1
VCL	P18206	1.20964e-05	0.0218	TRUE	3.06	-1.53	1.53
CDH2	P19022	1.60952e-08	2.84e-14	TRUE	7.75	-3.88	3.88
SRM	P19623	6.94137e-06	0.00834	TRUE	-2.23	1.12	-1.12
PTMS	P20962	4.74093e-06	0.00378	TRUE	-2.96	1.48	-1.48
VDAC1	P21796	2.01113e-05	0.0429	TRUE	-2.24	1.12	-1.12
CFL1	P23528	1.50472e-05	0.0298	TRUE	-2.18	1.09	-1.09
EEF1B2	P24534	1.4071e-05	0.0272	TRUE	-2.66	1.33	-1.33
ACAT1	P24752	1.44319e-05	0.0282	TRUE	-2.54	1.27	-1.27
APC	P25054	2.05507e-08	2.84e-14	TRUE	4.7	-2.35	2.35
CTNNA2	P26232	1.40752e-09	2.84e-14	TRUE	9.33	-4.66	4.66
GRN	P28799	1.96586e-05	0.0418	TRUE	4.38	-2.19	2.19
ERP29	P30040	2.25466e-05	0.0491	TRUE	-2.02	1.01	-1.01
PPP2R1A	P30153	1.79987e-07	2.23e-09	TRUE	3.37	-1.68	1.68
HSPA4	P34932	1.42462e-07	3.96e-10	TRUE	4.3	-2.15	2.15
CTNNA1	P35221	2.31766e-10	2.84e-14	TRUE	11.6	-5.81	5.81
CTNNB1	P35222	1.82621e-09	2.84e-14	TRUE	7.83	-3.92	3.92
GNL1	P36915	2.82726e-06	0.001	TRUE	2.67	-1.34	1.34
HSPA9	P38646	1.29225e-05	0.0241	TRUE	2.44	-1.22	1.22
MPV17	P39210	5.92079e-07	2.75e-06	TRUE	-3.77	1.89	-1.89
TXLNA	P40222	3.64515e-08	2.84e-14	TRUE	6.02	-3.01	3.01
RPL13A	P40429	3.6973e-06	0.00207	TRUE	2.06	-1.03	1.03
RFC5	P40937	1.61395e-05	0.0328	TRUE	2.1	-1.05	1.05
MTHFR	P42898	6.413e-08	2.54e-13	TRUE	4.78	-2.39	2.39
MKI67	P46013	8.34691e-06	0.0116	TRUE	2.35	-1.17	1.17
CDC34	P49427	6.61114e-06	0.00762	TRUE	4.75	-2.38	2.38
SARS	P49591	1.03834e-05	0.017	TRUE	-2.47	1.23	-1.23
HINT1	P49773	1.92029e-05	0.0407	TRUE	-3.02	1.51	-1.51
FXR1	P51114	1.58357e-07	8.75e-10	TRUE	-3.89	1.95	-1.95
FXR2	P51116	2.53534e-07	2.27e-08	TRUE	-4.24	2.12	-2.12
DUSP3	P51452	1.45279e-05	0.0285	TRUE	3.16	-1.58	1.58
KIF11	P52732	1.00386e-06	2.99e-05	TRUE	-2.7	1.35	-1.35
CLNS1A	P54105	8.79363e-06	0.0127	TRUE	-3.26	1.63	-1.63
HSPA2	P54652	1.25953e-08	2.84e-14	TRUE	5.5	-2.75	2.75
VCP	P55072	1.79729e-05	0.0376	TRUE	-2.47	1.23	-1.23
TPI1	P60174	5.44666e-07	1.82e-06	TRUE	-3.07	1.53	-1.53
COPS2	P61201	5.62987e-08	7.63e-14	TRUE	4.63	-2.31	2.31
SNRPD3	P62318	1.16919e-05	0.0207	TRUE	-2.88	1.44	-1.44
TRA2B	P62995	3.48759e-07	1.7e-07	TRUE	-3.27	1.63	-1.63
PPP2R2A	P63151	8.16463e-06	0.0111	TRUE	3.69	-1.84	1.84
ACTG1	P63261	1.97637e-05	0.0421	TRUE	-2.44	1.22	-1.22
PPP2CB	P67775	9.74483e-06	0.0152	TRUE	3.03	-1.51	1.51
OTUD4	Q01804	2.24128e-05	0.0488	TRUE	-2.22	1.11	-1.11
RPL18A	Q02543	2.14296e-06	0.000445	TRUE	2.18	-1.09	1.09
CENPC	Q03188	1.58094e-06	0.000164	TRUE	3.44	-1.72	1.72
EEF1A2	Q05639	8.45938e-07	1.46e-05	TRUE	-4.57	2.29	-2.29
PPP2R3A	Q06190	3.37005e-06	0.00163	TRUE	3.1	-1.55	1.55
FMR1	Q06787	5.18209e-08	2.84e-14	TRUE	-4.69	2.35	-2.35
C1QBP	Q07021	7.86766e-06	0.0104	TRUE	-3.31	1.66	-1.66
CCDC173	Q0VFZ6	5.52412e-08	5.27e-14	TRUE	8.84	-4.42	4.42
AKAP13	Q12802	3.73415e-06	0.00212	TRUE	3.36	-1.68	1.68
GPS1	Q13098	1.09264e-07	4.27e-11	TRUE	4.52	-2.26	2.26
IFT88	Q13099	1.41848e-07	3.83e-10	TRUE	3.81	-1.91	1.91
SRSF6	Q13247	7.43983e-06	0.00943	TRUE	-2.87	1.43	-1.43
SNTB2	Q13425	1.86046e-07	2.81e-09	TRUE	4.34	-2.17	2.17
TRA2A	Q13595	3.18131e-06	0.0014	TRUE	-3.2	1.6	-1.6
PWP1	Q13610	1.67319e-05	0.0344	TRUE	2.14	-1.07	1.07
TRIP12	Q14669	7.48184e-06	0.00952	TRUE	3.25	-1.62	1.62
KANK1	Q14678	9.35109e-06	0.0142	TRUE	3.6	-1.8	1.8
KCTD2	Q14681	1.93463e-05	0.0411	TRUE	-2.21	1.1	-1.1
RRP1B	Q14684	3.68432e-06	0.00205	TRUE	2.06	-1.03	1.03
PDCD11	Q14690	1.69406e-05	0.035	TRUE	2.22	-1.11	1.11
EEA1	Q15075	1.45594e-06	0.000123	TRUE	2.95	-1.48	1.48
PPA1	Q15181	1.06937e-05	0.0179	TRUE	-2.8	1.4	-1.4
RNPS1	Q15287	1.55324e-05	0.0312	TRUE	-2.45	1.23	-1.23
KIAA0020	Q15397	7.85042e-07	1.06e-05	TRUE	4.12	-2.06	2.06
MAPRE1	Q15691	7.58419e-06	0.00974	TRUE	-4.04	2.02	-2.02
E2F4	Q16254	5.61133e-06	0.0055	TRUE	2.77	-1.38	1.38
DDB1	Q16531	1.88088e-06	0.000296	TRUE	3.12	-1.56	1.56
SRSF7	Q16629	1.22299e-06	6.42e-05	TRUE	-4.28	2.14	-2.14
ASTE1	Q2TB18	1.50406e-05	0.0298	TRUE	3.04	-1.52	1.52
NHSL2	Q5HYW2	4.05948e-07	3.91e-07	TRUE	4.81	-2.41	2.41
RRP12	Q5JTH9	7.74179e-06	0.0101	TRUE	3.06	-1.53	1.53
DNTTIP2	Q5QJE6	6.99534e-06	0.00846	TRUE	2.62	-1.31	1.31
NHSL1	Q5SYE7	7.85216e-09	2.84e-14	TRUE	6.06	-3.03	3.03
ARHGAP21	Q5T5U3	1.22425e-06	6.44e-05	TRUE	3.47	-1.74	1.74
DCAF8	Q5TAQ9	7.98161e-07	1.14e-05	TRUE	4.39	-2.19	2.19
PPP2R2D	Q66LE6	3.49639e-06	0.0018	TRUE	5.06	-2.53	2.53
RPL7L1	Q6DKI1	1.28585e-05	0.024	TRUE	3.35	-1.67	1.67
PLEKHA7	Q6IQ23	3.92784e-07	3.29e-07	TRUE	3.93	-1.97	1.97
ANKRD54	Q6NXT1	7.19843e-06	0.0089	TRUE	4.05	-2.02	2.02
CTR9	Q6PD62	1.69338e-05	0.0349	TRUE	2.92	-1.46	1.46
NHS	Q6T4R5	2.39331e-07	1.55e-08	TRUE	4.11	-2.05	2.05
MPRIP	Q6WCQ1	8.3943e-06	0.0117	TRUE	3.26	-1.63	1.63
STXBP4	Q6ZWJ1	5.44957e-08	5.27e-14	TRUE	5.08	-2.54	2.54
UBE2R2	Q712K3	1.59306e-06	0.000168	TRUE	4.03	-2.02	2.02
SND1	Q7KZF4	1.9084e-05	0.0404	TRUE	-2.13	1.07	-1.07
C16orf59	Q7L2K0	1.50036e-05	0.0297	TRUE	2.76	-1.38	1.38
PARS2	Q7L3T8	1.38148e-06	0.000102	TRUE	3.04	-1.52	1.52
CYFIP1	Q7L576	1.49243e-08	2.84e-14	TRUE	4.94	-2.47	2.47
COPS6	Q7L5N1	9.63714e-07	2.54e-05	TRUE	6.34	-3.17	3.17
ZFYVE16	Q7Z3T8	4.70712e-08	2.84e-14	TRUE	4.26	-2.13	2.13
CENPV	Q7Z7K6	1.57775e-06	0.000163	TRUE	3	-1.5	1.5
ZBTB33	Q86T24	1.00214e-05	0.016	TRUE	3.35	-1.67	1.67
TLK2	Q86UE8	1.01005e-06	3.07e-05	TRUE	3.61	-1.81	1.81
C11orf74	Q86VG3	1.01987e-06	3.19e-05	TRUE	4.01	-2	2
TTC30A	Q86WT1	4.10728e-07	4.15e-07	TRUE	4.24	-2.12	2.12
VRK3	Q8IV63	1.98372e-06	0.00035	TRUE	4.06	-2.03	2.03
WDR75	Q8IWA0	6.27315e-06	0.00689	TRUE	3.09	-1.54	1.54
ZC3H7A	Q8IWR0	3.85646e-07	2.98e-07	TRUE	3.78	-1.89	1.89
BAP18	Q8IXM2	9.72006e-06	0.0152	TRUE	2.44	-1.22	1.22
FTSJ3	Q8IY81	1.4462e-05	0.0283	TRUE	2.31	-1.16	1.16
PHACTR4	Q8IZ21	2.80549e-06	0.00098	TRUE	3.8	-1.9	1.9
ABI1	Q8IZP0	1.60077e-07	9.45e-10	TRUE	5.38	-2.69	2.69
MMGT1	Q8N4V1	4.03185e-06	0.00256	TRUE	-2.2	1.1	-1.1
KCTD17	Q8N5Z5	1.16198e-05	0.0205	TRUE	-2.58	1.29	-1.29
LZTR1	Q8N653	1.26834e-05	0.0235	TRUE	3.14	-1.57	1.57
EID2	Q8N6I1	2.85587e-06	0.00103	TRUE	4.21	-2.11	2.11
DDX51	Q8N8A6	9.78543e-06	0.0153	TRUE	3.01	-1.51	1.51
CEP112	Q8N8E3	2.23821e-05	0.0487	TRUE	2.55	-1.27	1.27
PDDC1	Q8NB37	4.40109e-08	2.84e-14	TRUE	5.32	-2.66	2.66
LSM14A	Q8ND56	1.32842e-05	0.0251	TRUE	-2.3	1.15	-1.15
FAM110B	Q8TC76	1.26863e-08	2.84e-14	TRUE	6.05	-3.03	3.03
RNASEH2C	Q8TDP1	6.3397e-06	0.00703	TRUE	2.2	-1.1	1.1
DCAF11	Q8TEB1	1.57698e-08	2.84e-14	TRUE	5.98	-2.99	2.99
ZNF384	Q8TF68	3.27743e-07	1.17e-07	TRUE	4.24	-2.12	2.12
NOC3L	Q8WTT2	4.07894e-07	4e-07	TRUE	3.53	-1.76	1.76
BRK1	Q8WUW1	1.50385e-06	0.000138	TRUE	3.78	-1.89	1.89
PHIP	Q8WWQ0	2.99123e-07	6.64e-08	TRUE	3.26	-1.63	1.63
AHCTF1	Q8WYP5	1.97591e-05	0.0421	TRUE	2.67	-1.34	1.34
RTF1	Q92541	1.30665e-05	0.0245	TRUE	2.01	-1	1
HSPH1	Q92598	4.38115e-07	5.94e-07	TRUE	4.6	-2.3	2.3
COPS5	Q92905	2.28583e-07	1.16e-08	TRUE	3.98	-1.99	1.99
LPP	Q93052	9.21415e-08	9.1e-12	TRUE	4.56	-2.28	2.28
SMARCE1	Q969G3	1.34085e-05	0.0255	TRUE	2.11	-1.06	1.06
ZNF622	Q969S3	1.62468e-05	0.0331	TRUE	3.2	-1.6	1.6
CLUAP1	Q96AJ1	1.52018e-05	0.0302	TRUE	3.62	-1.81	1.81
C18orf25	Q96B23	2.34317e-06	0.000583	TRUE	4.37	-2.18	2.18
AKT1S1	Q96B36	5.33599e-07	1.65e-06	TRUE	4.24	-2.12	2.12
SIRT1	Q96EB6	9.64918e-08	1.38e-11	TRUE	4.57	-2.29	2.29
CYFIP2	Q96F07	4.11494e-06	0.00268	TRUE	3.17	-1.59	1.59
PGAM5	Q96HS1	5.88584e-08	9.83e-14	TRUE	-4.31	2.15	-2.15
NSD1	Q96L73	1.15362e-05	0.0203	TRUE	2.27	-1.14	1.14
IFT74	Q96LB3	1.63598e-07	1.1e-09	TRUE	3.95	-1.98	1.98
ZNF512	Q96ME7	1.9618e-05	0.0417	TRUE	3.24	-1.62	1.62
CCDC43	Q96MW1	1.87992e-06	0.000295	TRUE	-2.34	1.17	-1.17
PUS7	Q96PZ0	7.15146e-06	0.0088	TRUE	2.82	-1.41	1.41
UHRF1	Q96T88	1.80999e-05	0.038	TRUE	2.61	-1.3	1.3
PSMB7	Q99436	1.35225e-05	0.0258	TRUE	2.31	-1.15	1.15
PKP4	Q99569	2.99198e-08	2.84e-14	TRUE	4.64	-2.32	2.32
COPS8	Q99627	5.10132e-06	0.00447	TRUE	3.4	-1.7	1.7
FAM110A	Q9BQ89	8.69677e-09	2.84e-14	TRUE	7.35	-3.67	3.67
WDR77	Q9BQA1	1.84869e-06	0.000279	TRUE	-3.04	1.52	-1.52
COPS4	Q9BT78	1.4512e-07	4.55e-10	TRUE	3.98	-1.99	1.99
PAGR1	Q9BTK6	1.20295e-08	2.84e-14	TRUE	5.91	-2.96	2.96
ACAT2	Q9BWD1	1.86917e-05	0.0395	TRUE	-2.28	1.14	-1.14
OSBPL1A	Q9BXW6	9.7281e-06	0.0152	TRUE	2.6	-1.3	1.3
POLDIP3	Q9BY77	5.99371e-06	0.0063	TRUE	-2.71	1.36	-1.36
MRPL20	Q9BYC9	8.19083e-06	0.0112	TRUE	-3.65	1.82	-1.82
EDEM3	Q9BZQ6	2.34411e-07	1.36e-08	TRUE	3.33	-1.66	1.66
UBE2O	Q9C0C9	5.32385e-06	0.00491	TRUE	5.48	-2.74	2.74
DDX24	Q9GZR7	1.3503e-06	9.36e-05	TRUE	3.42	-1.71	1.71
ANKRD2	Q9GZV1	2.35537e-08	2.84e-14	TRUE	10.3	-5.14	5.14
RAB1B.1	Q9H0U4	5.19742e-07	1.45e-06	TRUE	-3.19	1.6	-1.6
RAB3GAP2	Q9H2M9	2.21063e-06	0.000489	TRUE	2.94	-1.47	1.47
METTL17	Q9H7H0	1.93356e-06	0.000323	TRUE	2.95	-1.48	1.48
NOL11	Q9H8H0	4.03106e-06	0.00255	TRUE	3.82	-1.91	1.91
ECT2	Q9H8V3	1.22443e-05	0.0223	TRUE	2.04	-1.02	1.02
2025-03-07	Q9H992	7.60917e-08	1.43e-12	TRUE	4.26	-2.13	2.13
COPS7B	Q9H9Q2	6.0339e-06	0.00638	TRUE	2.98	-1.49	1.49
BIRC6	Q9NR09	1.13802e-08	2.84e-14	TRUE	5.28	-2.64	2.64
NANS	Q9NR45	2.14207e-05	0.0463	TRUE	-2.86	1.43	-1.43
OSTC	Q9NRP0	5.3612e-07	1.69e-06	TRUE	-2.69	1.35	-1.35
CNNM1	Q9NRU3	2.8678e-06	0.00104	TRUE	3.16	-1.58	1.58
APOBEC3C	Q9NRW3	1.4809e-05	0.0292	TRUE	3.25	-1.63	1.63
PNO1	Q9NRX1	1.05776e-06	3.67e-05	TRUE	3.8	-1.9	1.9
RAD18	Q9NS91	1.8336e-07	2.54e-09	TRUE	3.81	-1.9	1.9
CTNNBIP1	Q9NSA3	4.85138e-08	2.84e-14	TRUE	6.49	-3.25	3.25
TXLNG	Q9NUQ3	3.83535e-06	0.00227	TRUE	3.19	-1.59	1.59
DNAJC17	Q9NVM6	2.26255e-06	0.000524	TRUE	2.18	-1.09	1.09
RBM28	Q9NW13	5.66225e-06	0.00561	TRUE	2.44	-1.22	1.22
WDR70	Q9NW82	4.80601e-06	0.0039	TRUE	4.15	-2.07	2.07
IFT57	Q9NWB7	2.12266e-05	0.0458	TRUE	4.78	-2.39	2.39
DCAF16	Q9NXF7	2.24233e-06	0.000511	TRUE	4.21	-2.1	2.1
AATF	Q9NY61	9.11351e-06	0.0135	TRUE	2.72	-1.36	1.36
ABI2	Q9NYB9	2.50521e-06	0.000711	TRUE	4.95	-2.47	2.47
BCLAF1	Q9NYF8	7.10587e-07	6.7e-06	TRUE	-3.44	1.72	-1.72
COA4	Q9NYJ1	6.42167e-06	0.00721	TRUE	-2.87	1.43	-1.43
TECR	Q9NZ01	2.00627e-05	0.0428	TRUE	-2.54	1.27	-1.27
H2AFY2	Q9P0M6	6.50178e-06	0.00738	TRUE	2.61	-1.3	1.3
USP36	Q9P275	7.24986e-06	0.00902	TRUE	3.26	-1.63	1.63
COPS7A	Q9UBW8	2.481e-06	0.000691	TRUE	3.46	-1.73	1.73
IFT172	Q9UG01	1.92713e-07	3.6e-09	TRUE	3.28	-1.64	1.64
LIMD1	Q9UGP4	1.22729e-05	0.0223	TRUE	2.19	-1.1	1.1
BAZ1B	Q9UIG0	6.0847e-06	0.00649	TRUE	3.09	-1.54	1.54
BAG5	Q9UL15	2.12355e-05	0.0458	TRUE	2.7	-1.35	1.35
ATAD2B	Q9ULI0	2.27921e-07	1.14e-08	TRUE	7.18	-3.59	3.59
ZBTB21	Q9ULJ3	1.91155e-09	2.84e-14	TRUE	7.23	-3.61	3.61
PSMD13	Q9UNM6	1.28533e-05	0.0239	TRUE	2.4	-1.2	1.2
PHF8	Q9UPP1	1.39796e-05	0.027	TRUE	2	-1	1
SMG5	Q9UPR3	1.10109e-05	0.0188	TRUE	3.13	-1.57	1.57
NCKAP1	Q9Y2A7	7.9272e-08	2.13e-12	TRUE	4.74	-2.37	2.37
THRAP3	Q9Y2W1	5.71067e-07	2.31e-06	TRUE	-3.69	1.85	-1.85
NOC2L	Q9Y3T9	4.37786e-06	0.00312	TRUE	2.84	-1.42	1.42
SALL2	Q9Y467	7.01958e-06	0.00851	TRUE	2.29	-1.15	1.15
ATG4B	Q9Y4P1	4.96148e-06	0.0042	TRUE	2.06	-1.03	1.03
ARIH1	Q9Y4X5	5.92689e-08	1.19e-13	TRUE	5.32	-2.66	2.66
MRFAP1	Q9Y605	1.22901e-06	6.54e-05	TRUE	4.91	-2.46	2.46
DDX49	Q9Y6V7	5.5867e-06	0.00545	TRUE	2.21	-1.1	1.1
