# Supplementary material for: UBE2O-mediated ubiquitylation directs cytoplasmic CTNNA1 to promote cell-to-ECM adhesions
Source: EMBO Rep. 2025 Sep 22;26(22):5431–58. doi: 10.1038/s44319-025-00585-4 (PMC12635394; doi:10.1038/s44319-025-00585-4)
Supplement: Supplementary file 6 — Source data Fig. 2 [file 44319_2025_585_MOESM6_ESM.zip]

Archive with 21 entries (14 files):
- EMBOR202561827V2_SourceDataForFigure2/
- EMBOR202561827V2_SourceDataForFigure2/.DS_Store
- __MACOSX/EMBOR202561827V2_SourceDataForFigure2/._.DS_Store
- EMBOR202561827V2_SourceDataForFigure2/2A/
- EMBOR202561827V2_SourceDataForFigure2/2F/
- EMBOR202561827V2_SourceDataForFigure2/2C/
- EMBOR202561827V2_SourceDataForFigure2/2D/
- EMBOR202561827V2_SourceDataForFigure2/2E/
- EMBOR202561827V2_SourceDataForFigure2/2B/
- EMBOR202561827V2_SourceDataForFigure2/2A/Figure2A_Blots.pdf
- __MACOSX/EMBOR202561827V2_SourceDataForFigure2/2A/._Figure2A_Blots.pdf
- EMBOR202561827V2_SourceDataForFigure2/2F/Figure2F_Blots.pdf
- __MACOSX/EMBOR202561827V2_SourceDataForFigure2/2F/._Figure2F_Blots.pdf
- EMBOR202561827V2_SourceDataForFigure2/2C/Figure2C_Blots.pdf
- __MACOSX/EMBOR202561827V2_SourceDataForFigure2/2C/._Figure2C_Blots.pdf
- EMBOR202561827V2_SourceDataForFigure2/2D/Figure2D_Blots.pdf
- __MACOSX/EMBOR202561827V2_SourceDataForFigure2/2D/._Figure2D_Blots.pdf
- EMBOR202561827V2_SourceDataForFigure2/2E/Figure2E_Blots.pdf
- __MACOSX/EMBOR202561827V2_SourceDataForFigure2/2E/._Figure2E_Blots.pdf
- EMBOR202561827V2_SourceDataForFigure2/2B/Figure2B_Blots.pdf
- __MACOSX/EMBOR202561827V2_SourceDataForFigure2/2B/._Figure2B_Blots.pdf
