# Supplementary material for: UBE2O-mediated ubiquitylation directs cytoplasmic CTNNA1 to promote cell-to-ECM adhesions
Source: EMBO Rep. 2025 Sep 22;26(22):5431–58. doi: 10.1038/s44319-025-00585-4 (PMC12635394; doi:10.1038/s44319-025-00585-4)
Supplement: Supplementary file 7 — Source data Fig. 3 [file 44319_2025_585_MOESM7_ESM.zip]

Archive with 17 entries (12 files):
- EMBOR202561827V2_SourceDataForFigure3/
- EMBOR202561827V2_SourceDataForFigure3/3B/
- EMBOR202561827V2_SourceDataForFigure3/3C/
- EMBOR202561827V2_SourceDataForFigure3/3D/
- EMBOR202561827V2_SourceDataForFigure3/.DS_Store
- __MACOSX/EMBOR202561827V2_SourceDataForFigure3/._.DS_Store
- EMBOR202561827V2_SourceDataForFigure3/3A/
- EMBOR202561827V2_SourceDataForFigure3/3B/Figure3B_Blots.pdf
- __MACOSX/EMBOR202561827V2_SourceDataForFigure3/3B/._Figure3B_Blots.pdf
- EMBOR202561827V2_SourceDataForFigure3/3C/Figure3C_Blots.pdf
- __MACOSX/EMBOR202561827V2_SourceDataForFigure3/3C/._Figure3C_Blots.pdf
- EMBOR202561827V2_SourceDataForFigure3/3D/Figure3D_Blots.pdf
- __MACOSX/EMBOR202561827V2_SourceDataForFigure3/3D/._Figure3D_Blots.pdf
- EMBOR202561827V2_SourceDataForFigure3/3A/.DS_Store
- __MACOSX/EMBOR202561827V2_SourceDataForFigure3/3A/._.DS_Store
- EMBOR202561827V2_SourceDataForFigure3/3A/Figure3A_SchematicDiagram.pdf
- __MACOSX/EMBOR202561827V2_SourceDataForFigure3/3A/._Figure3A_SchematicDiagram.pdf
