# Supplementary material for: UBE2O-mediated ubiquitylation directs cytoplasmic CTNNA1 to promote cell-to-ECM adhesions
Source: EMBO Rep. 2025 Sep 22;26(22):5431–58. doi: 10.1038/s44319-025-00585-4 (PMC12635394; doi:10.1038/s44319-025-00585-4)
Supplement: Supplementary file 8 — Source data Fig. 4 [file 44319_2025_585_MOESM8_ESM.zip]

Archive with 28 entries (24 files):
- EMBOR202561827V2_SourceDataForFigure4/
- EMBOR202561827V2_SourceDataForFigure4/.DS_Store
- __MACOSX/EMBOR202561827V2_SourceDataForFigure4/._.DS_Store
- EMBOR202561827V2_SourceDataForFigure4/4B/
- EMBOR202561827V2_SourceDataForFigure4/4C/
- EMBOR202561827V2_SourceDataForFigure4/4A/
- EMBOR202561827V2_SourceDataForFigure4/4B/Figure4B_NumericalData.xlsx
- __MACOSX/EMBOR202561827V2_SourceDataForFigure4/4B/._Figure4B_NumericalData.xlsx
- EMBOR202561827V2_SourceDataForFigure4/4C/Figure4C_NumericalData.xlsx
- __MACOSX/EMBOR202561827V2_SourceDataForFigure4/4C/._Figure4C_NumericalData.xlsx
- EMBOR202561827V2_SourceDataForFigure4/4A/Figure4A_NumericalData.xlsx
- __MACOSX/EMBOR202561827V2_SourceDataForFigure4/4A/._Figure4A_NumericalData.xlsx
- EMBOR202561827V2_SourceDataForFigure4/4A/Figure4A_SIM┬▓Image_GFP-vector_Merge.tif
- __MACOSX/EMBOR202561827V2_SourceDataForFigure4/4A/._Figure4A_SIM┬▓Image_GFP-vector_Merge.tif
- EMBOR202561827V2_SourceDataForFigure4/4A/Figure4A_SIM┬▓Image_GFP-zyxin_GFP_GFP.tif
- __MACOSX/EMBOR202561827V2_SourceDataForFigure4/4A/._Figure4A_SIM┬▓Image_GFP-zyxin_GFP_GFP.tif
- EMBOR202561827V2_SourceDataForFigure4/4A/Figure4A_SIM┬▓Image_GFP-zyxin_UBE2O_AlexaFluor647.tif
- __MACOSX/EMBOR202561827V2_SourceDataForFigure4/4A/._Figure4A_SIM┬▓Image_GFP-zyxin_UBE2O_AlexaFluor647.tif
- EMBOR202561827V2_SourceDataForFigure4/4A/Figure4A_SIM┬▓Image_GFP-zyxin_Merge.tif
- __MACOSX/EMBOR202561827V2_SourceDataForFigure4/4A/._Figure4A_SIM┬▓Image_GFP-zyxin_Merge.tif
- EMBOR202561827V2_SourceDataForFigure4/4A/Figure4A_SIM┬▓Image_GFP-vector_GFP_GFP.tif
- __MACOSX/EMBOR202561827V2_SourceDataForFigure4/4A/._Figure4A_SIM┬▓Image_GFP-vector_GFP_GFP.tif
- EMBOR202561827V2_SourceDataForFigure4/4A/Figure4A_SIM┬▓Image_GFP-vector_UBE2O_AlexaFluor647.tif
- __MACOSX/EMBOR202561827V2_SourceDataForFigure4/4A/._Figure4A_SIM┬▓Image_GFP-vector_UBE2O_AlexaFluor647.tif
- EMBOR202561827V2_SourceDataForFigure4/4A/Figure4A_SIM┬▓Image_GFP-zyxin_CTNNA1_AlexaFluor568.tif
- __MACOSX/EMBOR202561827V2_SourceDataForFigure4/4A/._Figure4A_SIM┬▓Image_GFP-zyxin_CTNNA1_AlexaFluor568.tif
- EMBOR202561827V2_SourceDataForFigure4/4A/Figure4A_SIM┬▓Image_GFP-vector_CTNNA1_AlexaFluor568.tif
- __MACOSX/EMBOR202561827V2_SourceDataForFigure4/4A/._Figure4A_SIM┬▓Image_GFP-vector_CTNNA1_AlexaFluor568.tif
