# Supplementary material for: UBE2O-mediated ubiquitylation directs cytoplasmic CTNNA1 to promote cell-to-ECM adhesions
Source: EMBO Rep. 2025 Sep 22;26(22):5431–58. doi: 10.1038/s44319-025-00585-4 (PMC12635394; doi:10.1038/s44319-025-00585-4)
Supplement: Supplementary file 8 — Source data Fig. 4 [file 44319_2025_585_MOESM8_ESM.zip › EMBOR202561827V2_SourceDataForFigure4/4B/Figure4B_NumericalData.xlsx]

## Sheet: Sheet1
	Zyxin channel, FAs				Phalloidin channel, cell area
	Count	Total Area	Average Size		Area	MinThr	MaxThr
shLuc	387	251.203	0.649103		3372.69	9	255
	319	205.818	0.645196		1441.99	9	255
	192	110.822	0.577196		2432.96	9	255
	551	300.741	0.545809		2529.1	9	255
	465	293.25	0.630646		4051.38	9	255
	331	118.835	0.359017		1958.9	9	255
	316	135.122	0.427602		1608.5	9	255
	341	129.213	0.378923		3142.89	9	255
	254	166.852	0.6569		3293.48	9	255
	250	97.4157	0.389663		1499.84	9	255
	402	258.359	0.642683		2407.92	9	255
	Count	Total Area	Average Size		Area	MinThr	MaxThr
shUbe2o	159	91.9379	0.578226		1729.56	9	255
	110	42.6008	0.38728		2362.57	9	255
	86	26.3922	0.306886		1592.84	9	255
	105	53.8483	0.512841		1402.67	9	255
	114	53.4288	0.468674		1824.7	9	255
	63	16.2937	0.25863		1748.06	9	255
	41	9.02234	0.220057		787.509	9	255
	107	46.8201	0.437571		1296.56	9	255
	113	47.3065	0.418641		1463.39	9	255
	Count	Total Area	Average Size		Area	MinThr	MaxThr
Res_Vector	111	41.5733	0.374534		792.093	9	255
	265	88.4481	0.333766		1220.97	9	255
	71	10.9618	0.154391		874.997	9	255
	97	41.2511	0.425269		2215.59	2	255
	273	112.585	0.412398		2809.27	9	255
	219	73.8142	0.337051		1156.66	9	255
	86	33.4386	0.388821		733.515	9	255
	88	30.7209	0.349102		1121.37	9	255
	195	105.678	0.541939		2364.25	9	255
	225	107.022	0.475652		601.293	9	255
	239	65.2052	0.272825		2383.33	9	255
	Count	Total Area	Average Size		Area	MinThr	MaxThr
Res_UBE2O-WT	89	53.982	0.60654		2143.16	9	255
	396	184.143	0.465008		3871.54	9	255
	225	106.456	0.473139		2070.68	9	255
	338	153.805	0.455045		3326.84	9	255
	235	132.155	0.562363		2575.95	9	255
	576	238.624	0.414278		4282.42	9	255
	357	223.376	0.625703		4071.09	9	255
	184	78.4105	0.426144		2048.09	9	255
	268	127.146	0.474424		2228.37	9	255
	178	83.2803	0.467867		1572.73	9	255
	Count	Total Area	Average Size		Area	MinThr	MaxThr
Res_UBE2O-CS	205	85.998	0.419502		1897.28	9	255
	106	38.4969	0.363179		1123.48	9	255
	110	25.4863	0.231693		1195.7	9	255
	71	18.1298	0.255349		1214.99	9	255
	159	58.931	0.370635		1799.29	9	255
	245	68.5673	0.279867		1722.26	9	255
	196	50.7355	0.258854		1675.28	9	255
	71	27.067	0.381226		2173.2	9	255
	98	20.3611	0.207766		1051.65	9	255
	214	77.6566	0.362881		2340.21	9	255
	137	28.4228	0.207466		1338.58	9	255
	174	45.1725	0.259612		1542.62	9	255
