# Supplementary material for: UBE2O-mediated ubiquitylation directs cytoplasmic CTNNA1 to promote cell-to-ECM adhesions
Source: EMBO Rep. 2025 Sep 22;26(22):5431–58. doi: 10.1038/s44319-025-00585-4 (PMC12635394; doi:10.1038/s44319-025-00585-4)
Supplement: Supplementary file 8 — Source data Fig. 4 [file 44319_2025_585_MOESM8_ESM.zip › EMBOR202561827V2_SourceDataForFigure4/4C/Figure4C_NumericalData.xlsx]

## Sheet: Sheet1
	Zyxin channel, FAs				Zyxin channel, cell area
	Count	Total Area	Average Size		Area	MinThr	MaxThr
siNC	211	97.583	0.462479		1532.17	6	255
	227	114.673	0.505167		2881.13	6	255
	289	123.944	0.428872		3033.39	6	255
	128	63.3972	0.495291		2515.3	6	255
	238	96.2585	0.404448		2500.87	6	255
	146	65.7349	0.450239		1712.76	6	255
	197	85.6934	0.434992		3236.8	6	255
	176	90.4602	0.513978		1889	6	255
	179	53.9917	0.30163		1904.25	6	255
	288	101.215	0.35144		1891.22	6	255
	441	236.462	0.536196		3005.68	6	255
	397	221.265	0.557342		3150.09	6	255
	192	103.461	0.538858		1975.29	6	255
	227	145.032	0.638906		2751.34	6	255
	227	105.09	0.462953		1820.29	6	255
	84	33.8257	0.402687		3587.45	6	255
	170	90.4724	0.532191		3038.84	6	255
	285	220.343	0.773133		2698.36	6	255
	118	64.9536	0.550454		2497.61	6	255
	235	104.932	0.446518		2041.22	6	255
	333	156.134	0.468871		5275.89	6	255
	250	196.429	0.785718		3471.62	6	255
	217	103.796	0.478324		2027.12	6	255
	326	192.395	0.590169		4918.1	6	255
	Count	Total Area	Average Size		Area	MinThr	MaxThr
Res_UBE2O-CS	46	20.6238	0.448343		1064.36	6	255
	231	97.7356	0.423098		2144.17	6	255
	164	29.4495	0.17957		1267.05	6	255
	164	49.4202	0.301342		1380.3	6	255
	156	73.0774	0.468445		655.682	6	255
	98	30.9326	0.315639		1279.25	6	255
	125	29.4861	0.235889		1773.36	6	255
	114	19.0735	0.167311		1377.03	6	255
	69	13.4094	0.194339		2247.28	6	255
	43	10.2844	0.239173		1396.91	6	255
	52	7.4707	0.143667		616.406	6	255
	117	42.7124	0.365063		1432.43	6	255
	228	150.818	0.661482		1293.8	6	255
	57	14.6118	0.256348		1276.04	6	255
	48	12.9883	0.270589		1557.4	6	255
	112	19.0979	0.170517		1287.18	6	255
	153	24.4873	0.160048		536.755	6	255
	121	26.2939	0.217305		711.206	6	255
	66	21.9116	0.331994		884.253	6	255
	67	19.281	0.287776		1045.65	6	255
	156	4.47998	0.0287178		1384.34	6	255
	56	5.31616	0.0949315		814.001	6	255
	50	1.36108	0.108887		942.151	6	255
	52	15.3076	0.294377		735.394	6	255
	173	18.0359	0.104254		1009.52	6	255
	92	8.8562	0.0962631		1142.52	6	255
	Count	Total Area	Average Size		Area	MinThr	MaxThr
Res_Vector	197	66.1133	0.3356		924.707	6	255
	168	68.0298	0.404939		903.772	6	255
	122	33.728	0.276459		1250.73	6	255
	97	20.7886	0.214315		1721.78	6	255
	79	32.2144	0.407777		1071.47	6	255
	141	35.3638	0.250807		1787.7	6	255
	209	54.9377	0.26286		982.361	6	255
	73	16.8274	0.230512		1029.81	6	255
	123	26.6724	0.216848		625.22	6	255
	118	47.6013	0.403401		695.996	6	255
	82	13.6292	0.166209		848.706	6	255
	72	25.7629	0.357819		961.279	6	255
	82	17.4438	0.21273		1231.3	6	255
	146	33.7524	0.231181		1196.65	6	255
	96	18.0664	0.188192		792.67	6	255
	31	5.49927	0.177396		851.135	6	255
	128	27.1851	0.212383		365.277	6	255
	41	9.13086	0.222704		866.76	6	255
	51	9.90601	0.194235		1964.76	6	255
	91	13.3972	0.147222		998.395	6	255
	140	43.75	0.3125		2301.61	6	255
	174	53.8879	0.309701		1461.91	6	255
	78	13.6658	0.175202		1683.52	6	255
	79	8.09937	0.102524		759.943	6	255
	140	23.1445	0.165318		1338.76	6	255
	Count	Total Area	Average Size		Area	MinThr	MaxThr
Res_UBE2O-WT	117	44.0308	0.376331		1393.11	6	255
	111	42.8406	0.385951		1591.97	6	255
	216	113.904	0.527332		1415.39	6	255
	303	194.556	0.642098		3811.51	6	255
	170	79.2114	0.46595		1789.81	6	255
	279	165.057	0.591603		4971.62	6	255
	249	100.72	0.404499		4017.27	6	255
	183	82.1838	0.449092		3449.96	6	255
	156	50.5371	0.323956		1929.75	6	255
	176	133.344	0.757634		2553	6	255
	145	88.8123	0.612498		2409.58	6	255
	200	132.709	0.663544		1671.36	6	255
	391	184.558	0.472016		3326.92	6	255
	302	122.736	0.406409		3287.76	6	255
	297	178.186	0.599953		4059.9	6	255
	100	59.6863	0.596863		3218.57	6	255
	205	118.573	0.578405		2006.61	6	255
	231	110.706	0.479245		5772.03	6	255
	316	256.897	0.812965		3460.74	6	255
	133	65.3015	0.490989		1568.82	6	255
	169	91.8457	0.543466		1399.79	6	255
	144	47.8882	0.332557		2977.97	6	255
	284	160.364	0.564661		3745.14	6	255
	287	130.2	0.453659		3363.6	6	255
	155	62.0972	0.400627		1493.44	6	255
	Count	Total Area	Average Size		Area	MinThr	MaxThr
siUBE2O	183	28.8452	0.157624		875.146	6	255
	103	11.1267	0.108026		1196.28	6	255
	103	15.6311	0.151758		871.985	6	255
	183	61.1877	0.334359		1061.86	6	255
	62	16.3025	0.262943		2087.2	6	255
	242	95.9229	0.396375		2461.65	6	255
	211	72.1436	0.341913		924.182	6	255
	79	10.7483	0.136054		825.378	6	255
	110	19.3237	0.17567		482.495	6	255
	107	29.5349	0.276027		726.294	6	255
	115	21.5027	0.18698		1254.93	6	255
	201	48.761	0.242592		970.392	6	255
	139	35.5164	0.255513		1598.96	6	255
	204	63.3362	0.310471		1980.11	6	255
	82	11.908	0.145219		1530.2	6	255
	177	32.3242	0.182623		1017.1	6	255
	136	27.4109	0.201551		706.97	6	255
	99	23.5901	0.238284		654.62	6	255
	148	74.2249	0.501519		1156.11	6	255
	92	17.2241	0.187219		1420.48	6	255
	118	36.7859	0.311745		2497	6	255
	124	22.8088	0.183942		974.139	6	255
	82	19.1956	0.234092		1015.66	6	255
	62	19.3726	0.312461		985.577	6	255
	97	27.8076	0.286676		1353.74	6	255
	136	56.6467	0.41652		1814.79	6	255
	77	10.7178	0.139192		1210.02	6	255
	72	21.6919	0.301276		1421.28	6	255
	51	8.76465	0.171856		2728.06	6	255
	82	26.9409	0.328548		1608.28	6	255
	87	25.5554	0.29374		2728.06	6	255
