# Supplementary material for: UBE2O-mediated ubiquitylation directs cytoplasmic CTNNA1 to promote cell-to-ECM adhesions
Source: EMBO Rep. 2025 Sep 22;26(22):5431–58. doi: 10.1038/s44319-025-00585-4 (PMC12635394; doi:10.1038/s44319-025-00585-4)
Supplement: Supplementary file 8 — Source data Fig. 4 [file 44319_2025_585_MOESM8_ESM.zip › EMBOR202561827V2_SourceDataForFigure4/4A/Figure4A_NumericalData.xlsx]

## Sheet: Sheet1
	#3_GFP-vector								#2_GFP-ZYX							#1_GFP-ZYX
	GFP		CTNNA1		UBE2O				GFP		CTNNA1		UBE2O			GFP		CTNNA1		UBE2O
	Distance_(μm)	Gray_Value	Distance_(μm)	Gray_Value	Distance_(μm)	Gray_Value			Distance_(μΜ)	Gray_Value	Distance_(μΜ)	Gray_Value	Distance_(μΜ)	Gray_Value		Distance_(μΜ)	Gray_Value	Distance_(μΜ)	Gray_Value	Distance_(μΜ)	Gray_Value
	0	0	0	0	0	0			0	0	0	0	0	1		0	0	0	0	0	0
	0.049505	0	0.049505	0	0.049505	0			0.0495048	0.301653	0.0495048	0	0.0495048	7.88135		0.0495048	0	0.0495048	0	0.0495048	0.964244
	0.0990099	0	0.0990099	0	0.0990099	0			0.0990096	1.20661	0.0990096	0	0.0990096	20.4191		0.0990096	0	0.0990096	0.896104	0.0990096	2.45471
	0.148515	0	0.148515	5.7136	0.148515	0			0.148514	4.36482	0.148514	0.805785	0.148514	39.5183		0.148514	0.844156	0.148514	1	0.148514	4.67819
	0.19802	0	0.19802	31.8521	0.19802	0			0.198019	12.6812	0.198019	2.28099	0.198019	69.9492		0.198019	2.23444	0.198019	2.83117	0.198019	10.689
	0.247525	0	0.247525	64.9813	0.247525	0			0.247524	27.4427	0.247524	5.4026	0.247524	106.858		0.247524	5.33766	0.247524	5.03896	0.247524	22.1169
	0.29703	0	0.29703	84.1996	0.29703	4.47122			0.297029	47.7048	0.297029	10.8229	0.297029	150.756		0.297029	12.5775	0.297029	7.24675	0.297029	38.3606
	0.346535	0	0.346535	85	0.346535	47.8951			0.346534	70.5868	0.346534	21.7355	0.346534	167.876		0.346534	29.2975	0.346534	9.63636	0.346534	58.6529
	0.39604	0.680234	0.39604	85	0.39604	124.896			0.396038	82.7332	0.396038	39.255	0.396038	169		0.396038	49.8696	0.396038	13.6131	0.396038	77.9113
	0.445545	3.84138	0.445545	85	0.445545	167.727			0.445543	85	0.445543	63.8117	0.445543	169		0.445543	62.96	0.445543	22.3903	0.445543	88.6876
	0.49505	10.0768	0.49505	85	0.49505	169			0.495048	85	0.495048	80.2775	0.495048	169		0.495048	64.2383	0.495048	41.2292	0.495048	88.5503
	0.544554	16.8781	0.544554	85	0.544554	169			0.544553	85	0.544553	85	0.544553	169		0.544553	54.898	0.544553	65.551	0.544553	78.5918
	0.594059	17.7614	0.594059	85	0.594059	169			0.594058	85	0.594058	85	0.594058	169		0.594058	38.1611	0.594058	78.3012	0.594058	61.5004
	0.643564	13.0314	0.643564	77.3484	0.643564	169			0.643562	85	0.643562	85	0.643562	169		0.643562	20.7726	0.643562	69.3454	0.643562	42.3247
	0.693069	8.8661	0.693069	54.1898	0.693069	169			0.693067	85	0.693067	85	0.693067	169		0.693067	10.7438	0.693067	49.0331	0.693067	26.9091
	0.742574	6.02804	0.742574	30.1858	0.742574	169			0.742572	85	0.742572	84.8294	0.742572	167.806		0.742572	7.18131	0.742572	31.7268	0.742572	17.0192
	0.792079	4.35112	0.792079	20.8144	0.792079	169			0.792077	81.503	0.792077	80.1653	0.792077	157.007		0.792077	6.98701	0.792077	20.8442	0.792077	13.026
	0.841584	2.39252	0.841584	19.5664	0.841584	169			0.841582	64.3324	0.841582	65.3424	0.841582	136.91		0.841582	6.88312	0.841582	14.3506	0.841582	13.3206
	0.891089	1.1215	0.891089	18.6563	0.891089	169			0.891086	44.4664	0.891086	51.51	0.891086	120.689		0.891086	6	0.891086	11.3247	0.891086	18.8695
	0.940594	0.0654206	0.940594	12.8037	0.940594	131.157			0.940591	30.3129	0.940591	38.3194	0.940591	109.451		0.940591	6.02597	0.940591	10.0779	0.940591	31.3906
	0.990099	0	0.990099	4.31645	0.990099	40.2896			0.990096	22.7639	0.990096	28.2444	0.990096	103.903		0.990096	8.3714	0.990096	10	0.990096	54.3078
	1.0396	0	1.0396	0.185868	1.0396	3.88287			1.0396	15.5124	1.0396	20.2851	1.0396	98.8926		1.0396	16.4463	1.0396	12.314	1.0396	79.0165
	1.08911	0	1.08911	0	1.08911	0			1.08911	10.2857	1.08911	14.4286	1.08911	90.1429		1.08911	32.0204	1.08911	19.3469	1.08911	92.4286
	1.13861	0	1.13861	0	1.13861	0			1.13861	8.17828	1.13861	13.0455	1.13861	76.5555		1.13861	48.0147	1.13861	31.4407	1.13861	90.8069
	1.18812	0	1.18812	0	1.18812	0			1.18812	6.06375	1.18812	13.8028	1.18812	63.5171		1.18812	54.4336	1.18812	39.8927	1.18812	80.5928
	1.23762	0	1.23762	0	1.23762	0			1.23762	4.38961	1.23762	17.4563	1.23762	54.6128		1.23762	52.2554	1.23762	34.8657	1.23762	66.9234
	1.28713	0	1.28713	0	1.28713	0			1.28712	2.80519	1.28712	24.7769	1.28712	48.7828		1.28712	41.6208	1.28712	21.8546	1.28712	50.6547
	1.33663	0	1.33663	0	1.33663	0			1.33663	1.57379	1.33663	33.6311	1.33663	44.2491		1.33663	25.9481	1.33663	11.2063	1.33663	33.1344
	1.38614	0	1.38614	0	1.38614	0			1.38613	0.545455	1.38613	37.3636	1.38613	37.0496		1.38613	12.0331	1.38613	6.09091	1.38613	18.0413
	1.43564	0	1.43564	0	1.43564	0			1.43564	0	1.43564	28.9398	1.43564	25.2196		1.43564	3.98701	1.43564	4.01299	1.43564	7.90184
	1.48515	0	1.48515	0	1.48515	0			1.48514	0	1.48514	15.3235	1.48514	14.1901		1.48514	1.20779	1.48514	2.55844	1.48514	3.12886
	1.53465	0	1.53465	0	1.53465	0			1.53465	0	1.53465	4.7987	1.53465	6.42621		1.53465	0.206106	1.53465	1.61039	1.53465	0.948052
	1.58416	0	1.58416	0	1.58416	0			1.58415	0	1.58415	0.662338	1.58415	2.2987		1.58415	0	1.58415	0.671108	1.58415	0.0172036
	1.63366	0	1.63366	0	1.63366	0			1.63366	0	1.63366	0	1.63366	0.857143		1.63366	0	1.63366	0	1.63366	0
	1.68317	0.0113547	1.68317	0	1.68317	0			1.68316	0	1.68316	0	1.68316	0.181818		1.68316	0	1.68316	0	1.68316	0
	1.73267	0.485981	1.73267	0	1.73267	0			1.73267	0	1.73267	0	1.73267	0		1.73267	0	1.73267	0	1.73267	0
	1.78218	1.75701	1.78218	0	1.78218	0			1.78217	0	1.78217	0	1.78217	0		1.78217	0	1.78217	0	1.78217	0
	1.83168	1.07477	1.83168	0	1.83168	0			1.83168	0	1.83168	0	1.83168	0		1.83168	0	1.83168	0	1.83168	0
	1.88119	0.130841	1.88119	0	1.88119	0			1.88118	0	1.88118	0	1.88118	0		1.88118	0	1.88118	0	1.88118	0
	1.93069	0	1.93069	0	1.93069	0			1.93069	0	1.93069	0	1.93069	0		1.93069	0	1.93069	0	1.93069	0
	1.9802	0	1.9802	0	1.9802	0			1.98019	0	1.98019	0	1.98019	0		1.98019	0	1.98019	0	1.98019	0
	2.0297	0	2.0297	0	2.0297	0			2.0297	0	2.0297	0	2.0297	0		2.0297	0	2.0297	0	2.0297	0
	2.07921	0	2.07921	0	2.07921	0			2.0792	0	2.0792	0	2.0792	0		2.0792	0	2.0792	0	2.0792	0
	2.12871	0	2.12871	0	2.12871	0			2.12871	0	2.12871	0	2.12871	0		2.12871	0	2.12871	0	2.12871	0
	2.17822	0	2.17822	0	2.17822	0			2.17821	0	2.17821	0	2.17821	0		2.17821	0	2.17821	0	2.17821	0
	2.22772	0.743908	2.22772	0	2.22772	0			2.22772	0	2.22772	0	2.22772	0		2.22772	0	2.22772	0	2.22772	0
	2.27723	2.17565	2.27723	0	2.27723	0			2.27722	0	2.27722	0	2.27722	0		2.27722	0	2.27722	0	2.27722	0
	2.32673	4.74862	2.32673	0	2.32673	0			2.32673	0	2.32673	0	2.32673	0		2.32673	0	2.32673	0	2.32673	0
	2.37624	6.28605	2.37624	0	2.37624	0			2.37623	0	2.37623	0	2.37623	0		2.37623	0	2.37623	0	2.37623	0
	2.42574	5.14019	2.42574	0	2.42574	0			2.42574	0	2.42574	0.268595	2.42574	0		2.42574	0	2.42574	0	2.42574	0
	2.47525	4.45288	2.47525	0	2.47525	0			2.47524	0	2.47524	0.945691	2.47524	0		2.47524	0	2.47524	0.167313	2.47524	0
	2.52475	2.76854	2.52475	0	2.52475	0			2.52474	0.227273	2.52474	1	2.52474	0		2.52474	0	2.52474	0.103896	2.52474	0
	2.57426	0.907328	2.57426	0	2.57426	0			2.57425	0.382527	2.57425	1	2.57425	0		2.57425	0	2.57425	0.236633	2.57425	0
	2.62376	0	2.62376	0	2.62376	0			2.62375	0	2.62375	1.24675	2.62375	0		2.62375	0	2.62375	0.727273	2.62375	0
	2.67327	0	2.67327	0	2.67327	0			2.67326	0	2.67326	2	2.67326	0		2.67326	0	2.67326	1.36364	2.67326	0.194805
	2.72277	0	2.72277	0	2.72277	0			2.72276	0	2.72276	2	2.72276	0		2.72276	0.0204082	2.72276	2	2.72276	1.42857
	2.77228	0	2.77228	0	2.77228	0			2.77227	0	2.77227	2	2.77227	0		2.77227	0.545455	2.77227	2.72727	2.77227	3.67769
	2.82178	0	2.82178	0	2.82178	0			2.82177	0	2.82177	1.86364	2.82177	0		2.82177	1.80519	2.82177	4.34154	2.82177	6.73891
	2.87129	0	2.87129	0	2.87129	0			2.87128	0	2.87128	1.54545	2.87128	0		2.87128	3.06392	2.87128	6.96104	2.87128	13.3866
	2.92079	0	2.92079	0	2.92079	0			2.92078	0	2.92078	1.22727	2.92078	0		2.92078	5.62405	2.92078	9.80519	2.92078	29.2665
	2.9703	0	2.9703	0	2.9703	0			2.97029	0	2.97029	1	2.97029	0		2.97029	12.0568	2.97029	11.7662	2.97029	65.9693
	3.0198	0	3.0198	0	3.0198	0			3.01979	0	3.01979	1	3.01979	0		3.01979	26.5692	3.01979	13.6623	3.01979	124.199
	3.06931	0.146738	3.06931	0	3.06931	0			3.0693	0	3.0693	1	3.0693	0		3.0693	49.5397	3.0693	17.6229	3.0693	162.772
	3.11881	1.07477	3.11881	0	3.11881	0			3.1188	0	3.1188	1	3.1188	0		3.1188	70.8595	3.1188	26.6777	3.1188	169
	3.16832	1.93458	3.16832	0	3.16832	0			3.16831	0	3.16831	1	3.16831	0		3.16831	82.0948	3.16831	43.722	3.16831	169
	3.21782	1.38318	3.21782	0	3.21782	0			3.21781	0	3.21781	1.62338	3.21781	0.623377		3.21781	84.5109	3.21781	65.6701	3.21781	167.705
	3.26733	0.288235	3.26733	0	3.26733	0			3.26732	0	3.26732	2.57143	3.26732	2.14286		3.26732	81.0816	3.26732	80.8367	3.26732	149.653
	3.31683	0	3.31683	0	3.31683	0			3.31682	0	3.31682	6.24616	3.31682	6.11688		3.31682	59.9448	3.31682	85	3.31682	109.325
	3.36634	0	3.36634	0.817539	3.36634	0			3.36633	0	3.36633	15.817	3.36633	13.3353		3.36633	29.7939	3.36633	78.0239	3.36633	59.0024
	3.41584	0	3.41584	10.7092	3.41584	0			3.41583	0	3.41583	31.7332	3.41583	23.4238		3.41583	11.0059	3.41583	55.3928	3.41583	22.3933
	3.46535	0	3.46535	20.6607	3.46535	0			3.46534	0	3.46534	43.3802	3.46534	30.843		3.46534	3.32231	3.46534	30.1074	3.46534	5.76033
	3.51485	0	3.51485	14.7563	3.51485	0			3.51484	0	3.51484	39.8412	3.51484	31.4658		3.51484	0.598921	3.51484	14.9786	3.51484	0.598921
	3.56436	0	3.56436	0.782252	3.56436	0			3.56435	0	3.56435	26.8146	3.56435	24.6104		3.56435	0	3.56435	8.19261	3.56435	0
	3.61386	0	3.61386	0	3.61386	0			3.61385	0	3.61385	17.0183	3.61385	13.7698		3.61385	0	3.61385	4.83117	3.61385	0
	3.66337	0	3.66337	0	3.66337	0			3.66336	0.0850059	3.66336	12.5089	3.66336	6.37662		3.66336	0	3.66336	2.84416	3.66336	0
	3.71287	0	3.71287	0	3.71287	8.8868			3.71286	0.863636	3.71286	10.4132	3.71286	2.79221		3.71286	0	3.71286	1.8961	3.71286	0
	3.76238	0	3.76238	0	3.76238	34.8442			3.76236	1.18182	3.76236	8.66234	3.76236	0.775679		3.76236	0	3.76236	1.01619	3.76236	0
	3.81188	0	3.81188	0	3.81188	62.9183			3.81187	1.5	3.81187	5.5	3.81187	0		3.81187	0	3.81187	1	3.81187	0
	3.86139	0	3.86139	0	3.86139	69.7661			3.86137	0.87013	3.86137	2.16529	3.86137	0
	3.91089	0	3.91089	0	3.91089	52.6196			3.91088	0.103896	3.91088	1.24026	3.91088	0
	3.9604	0	3.9604	0	3.9604	25.1752			3.96038	0	3.96038	0.61039	3.96038	0
	4.0099	0	4.0099	0	4.0099	5.96262			4.00989	0	4.00989	0.772727	4.00989	0
	4.05941	0	4.05941	0	4.05941	0			4.05939	0	4.05939	1	4.05939	0
	4.10891	0	4.10891	0	4.10891	0			4.1089	0	4.1089	1	4.1089	0
	4.15842	0	4.15842	0	4.15842	0			4.1584	0	4.1584	1	4.1584	0
	4.20792	0	4.20792	0	4.20792	0			4.20791	0	4.20791	1	4.20791	0
	4.25743	0	4.25743	0	4.25743	0			4.25741	0	4.25741	1	4.25741	0
	4.30693	0	4.30693	0	4.30693	0			4.30692	0	4.30692	1.15289	4.30692	0
	4.35644	0.0513582	4.35644	0	4.35644	0			4.35642	0	4.35642	2.28571	4.35642	0
	4.40594	0.906542	4.40594	0	4.40594	0			4.40593	0	4.40593	5.30815	4.40593	0
	4.45545	2.46729	4.45545	0	4.45545	0			4.45543	0	4.45543	10.1547	4.45543	0
	4.50495	6.45131	4.50495	0	4.50495	0			4.50494	0	4.50494	14.9545	4.50494	0
	4.55446	7.99231	4.55446	0	4.55446	0			4.55444	0	4.55444	15.3436	4.55444	0
	4.60396	5.69159	4.60396	0	4.60396	0			4.60395	0	4.60395	9.72904	4.60395	0
	4.65347	3.33007	4.65347	0	4.65347	0			4.65345	0	4.65345	4.55844	4.65345	0
	4.70297	1.85047	4.70297	0	4.70297	0			4.70296	0	4.70296	1.93506	4.70296	0
	4.75248	1.19626	4.75248	0	4.75248	0			4.75246	0	4.75246	0.994097	4.75246	0
	4.80198	0.390078	4.80198	0	4.80198	0			4.80197	0	4.80197	0.868949	4.80197	0
	4.85149	0	4.85149	0	4.85149	16.4624			4.85147	0	4.85147	0.256198	4.85147	0
	4.90099	0	4.90099	5.81081	4.90099	64.7209			4.90098	0	4.90098	0.5	4.90098	0
	4.9505	0	4.9505	13.6961	4.9505	117.818			4.95048	0	4.95048	0.818182	4.95048	0
	5	0	5	20.431	5	140.702			4.99998	0.102715	4.99998	1.13636	4.99998	0
	5.0495	0	5.0495	12.9533	5.0495	110.761			5.04949	0.454545	5.04949	1.45455	5.04949	0
	5.09901	0	5.09901	0	5.09901	59.3214			5.09899	0.772727	5.09899	1.77273	5.09899	0
	5.14851	0	5.14851	0	5.14851	15.5083			5.1485	1.18182	5.1485	3.46753	5.1485	0.887839
	5.19802	0	5.19802	0	5.19802	0			5.198	2.04132	5.198	6.66529	5.198	4.39669
	5.24752	0	5.24752	0	5.24752	0			5.24751	3.18182	5.24751	12.8725	5.24751	11.1417
	5.29703	0	5.29703	0	5.29703	0			5.29701	3.85124	5.29701	24.6163	5.29701	21.9286
	5.34653	0	5.34653	0	5.34653	0			5.34652	5.40378	5.34652	43.8241	5.34652	36.8595
	5.39604	0	5.39604	0	5.39604	0			5.39602	6.52302	5.39602	58.9752	5.39602	49.2898
	5.44554	0	5.44554	0	5.44554	0			5.44553	6.42857	5.44553	60.5714	5.44553	57
	5.49505	0	5.49505	0	5.49505	0			5.49503	6.61098	5.49503	47.8294	5.49503	60.8583
	5.54455	0	5.54455	0	5.54455	0			5.54454	5.7686	5.54454	33.7438	5.54454	58.9504
	5.59406	0	5.59406	0	5.59406	0			5.59404	4.73377	5.59404	22.3099	5.59404	53.2586
	5.64356	0	5.64356	0	5.64356	0			5.64355	5.28571	5.64355	14.8961	5.64355	47.1783
	5.69307	0	5.69307	0	5.69307	0			5.69305	5.92857	5.69305	10.8872	5.69305	40.095
	5.74257	0	5.74257	0	5.74257	0			5.74256	6.57143	5.74256	9.71192	5.74256	34.5041
	5.79208	0	5.79208	0	5.79208	0			5.79206	6.53247	5.79206	8.12515	5.79206	29.8961
	5.84158	0	5.84158	0	5.84158	0			5.84157	7.56553	5.84157	7.36246	5.84157	28.5785
	5.89109	0	5.89109	0	5.89109	0			5.89107	9.29752	5.89107	6.90909	5.89107	31.2769
	5.94059	0	5.94059	0	5.94059	0			5.94058	13.1228	5.94058	6.5549	5.94058	39.5738
	5.9901	0	5.9901	0	5.9901	0			5.99008	18.7143	5.99008	7.71429	5.99008	57
	6.0396	0.158879	6.0396	0	6.0396	0			6.03959	27.8784	6.03959	11.6812	6.03959	83.2597
	6.08911	0.790375	6.08911	0	6.08911	0			6.08909	41.0614	6.08909	19.477	6.08909	117.015
	6.13861	1	6.13861	0	6.13861	0			6.1386	56.6753	6.1386	31.6375	6.1386	150.769
	6.18812	1	6.18812	0	6.18812	0			6.1881	72.1281	6.1881	44.2096	6.1881	167.564
	6.23762	1	6.23762	0	6.23762	0			6.2376	83.0165	6.2376	51.8182	6.2376	169
	6.28713	1	6.28713	0	6.28713	0			6.28711	84.2863	6.28711	53.0531	6.28711	169
	6.33663	0.17757	6.33663	0	6.33663	0			6.33661	83.3211	6.33661	50.0283	6.33661	169
	6.38614	0.0458555	6.38614	0	6.38614	0			6.38612	80.9268	6.38612	45.036	6.38612	169
	6.43564	0	6.43564	0	6.43564	0			6.43562	71.1948	6.43562	40.5089	6.43562	169
	6.48515	0	6.48515	0	6.48515	0			6.48513	63.8961	6.48513	35.7048	6.48513	169
	6.53465	0	6.53465	0	6.53465	0			6.53463	58.8571	6.53463	31.1429	6.53463	169
	6.58416	0	6.58416	0	6.58416	0			6.58414	52.3719	6.58414	32.1364	6.58414	166.773
	6.63366	0	6.63366	0	6.63366	0			6.63364	42.2668	6.63364	36.856	6.63364	151.81
	6.68317	0	6.68317	0	6.68317	0			6.68315	28.5419	6.68315	48.8318	6.68315	130.095
	6.73267	0	6.73267	0	6.73267	0			6.73265	15.242	6.73265	70.6978	6.73265	106.519
	6.78218	0	6.78218	0	6.78218	0			6.78216	7.06553	6.78216	83.6399	6.78216	81.9132
	6.83168	0	6.83168	0	6.83168	0			6.83166	2.732	6.83166	85	6.83166	56.5348
	6.88119	0	6.88119	0	6.88119	0			6.88117	0.943329	6.88117	85	6.88117	34.84
	6.93069	0	6.93069	0	6.93069	0			6.93067	0.454545	6.93067	79.9752	6.93067	19.3802
	6.9802	0	6.9802	0	6.9802	0			6.98018	0.136364	6.98018	56.0419	6.98018	9.20425
	7.0297	0	7.0297	0	7.0297	0			7.02968	0	7.02968	31.1476	7.02968	4.07084
	7.07921	0	7.07921	0	7.07921	0			7.07919	0	7.07919	16.2857	7.07919	1.92857
	7.12871	0	7.12871	0	7.12871	0			7.12869	0	7.12869	8.76623	7.12869	0.451004
	7.17822	0	7.17822	0	7.17822	0			7.1782	0	7.1782	4.86482	7.1782	0
	7.22772	0	7.22772	0	7.22772	0			7.2277	0	7.2277	2.44864	7.2277	0
	7.27723	0	7.27723	0	7.27723	0			7.27721	0	7.27721	1.14463	7.27721	0
	7.32673	0.700935	7.32673	0	7.32673	0			7.32671	0	7.32671	0.971665	7.32671	0
	7.37624	2.76583	7.37624	0	7.37624	0			7.37621	0	7.37621	0.437426	7.37621	0
	7.42574	8.08298	7.42574	0	7.42574	0			7.42572	0	7.42572	0	7.42572	0
	7.47525	11.2547	7.47525	0	7.47525	0			7.47522	0	7.47522	0	7.47522	0
	7.52475	7.84767	7.52475	0	7.52475	0			7.52473	0	7.52473	0	7.52473	0
	7.57426	2.66451	7.57426	0	7.57426	0			7.57423	0	7.57423	0	7.57423	0
	7.62376	0.397939	7.62376	0	7.62376	0			7.62374	0	7.62374	0	7.62374	0
	7.67327	0	7.67327	0	7.67327	0
	7.72277	0	7.72277	0	7.72277	0
	7.77228	0	7.77228	6.16482	7.77228	0
	7.82178	0	7.82178	26.6894	7.82178	0
	7.87129	0	7.87129	42.2602	7.87129	0
	7.92079	0	7.92079	31.0477	7.92079	0
	7.9703	0	7.9703	10.1505	7.9703	0
	8.0198	0	8.0198	0.676828	8.0198	0
	8.06931	0.273212	8.06931	0.0445454	8.06931	0
	8.11881	1.9669	8.11881	0	8.11881	0
	8.16832	6.66128	8.16832	0	8.16832	0
	8.21782	16.1122	8.21782	0	8.21782	0
	8.26733	23.1239	8.26733	0	8.26733	0
	8.31683	20.3448	8.31683	0	8.31683	0
	8.36634	10.2813	8.36634	0	8.36634	0
	8.41584	3.01633	8.41584	0	8.41584	0
	8.46535	0.588785	8.46535	0	8.46535	0
	8.51485	0	8.51485	0	8.51485	0
	8.56436	0	8.56436	0	8.56436	0
	8.61386	0	8.61386	0	8.61386	0
	8.66337	0	8.66337	0	8.66337	0
	8.71287	0	8.71287	0	8.71287	0
	8.76238	0	8.76238	0	8.76238	0
	8.81188	0.0144991	8.81188	0	8.81188	0
	8.86139	0.431828	8.86139	0	8.86139	0
	8.91089	0.231636	8.91089	0	8.91089	0
	8.9604	0	8.9604	0	8.9604	0
	9.0099	0	9.0099	0	9.0099	0
	9.05941	0	9.05941	0	9.05941	0
	9.10891	0	9.10891	0	9.10891	0
	9.15842	0	9.15842	0	9.15842	0
	9.20792	0	9.20792	0	9.20792	0
	9.25743	0	9.25743	0	9.25743	0
	9.30693	0	9.30693	0	9.30693	0
	9.35644	0	9.35644	0	9.35644	0
	9.40594	0	9.40594	0	9.40594	0
	9.45545	0	9.45545	0	9.45545	0
	9.50495	0	9.50495	0	9.50495	0
	9.55446	0	9.55446	0	9.55446	0
	9.60396	0	9.60396	0	9.60396	0
	9.65347	0	9.65347	0	9.65347	0
	9.70297	0	9.70297	0	9.70297	0
	9.75247	0	9.75247	0	9.75247	0
	9.80198	0	9.80198	0	9.80198	0
	9.85149	0	9.85149	0	9.85149	0
	9.90099	0	9.90099	14.8352	9.90099	5.94288
	9.95049	0	9.95049	65.0059	9.95049	42.2285
	10	0.0244563	10	82.9671	10	95.7894
	10.0495	0	10.0495	85	10.0495	144.29
	10.099	0.151978	10.099	85	10.099	166.135
	10.1485	0	10.1485	85	10.1485	167.537
	10.198	0.276705	10.198	85	10.198	151.177
	10.2475	0.175998	10.2475	74.4055	10.2475	124.495
	10.297	0.336449	10.297	33.7077	10.297	88.6416
	10.3465	1.48476	10.3465	5.03066	10.3465	51.3689
	10.396	3.15888	10.396	0	10.396	16.6314
	10.4455	2.6791	10.4455	0	10.4455	0
	10.495	0.88785	10.495	0	10.495	0
	10.5446	0	10.5446	0	10.5446	0
	10.5941	0	10.5941	0	10.5941	0
