# Supplementary material for: UBE2O-mediated ubiquitylation directs cytoplasmic CTNNA1 to promote cell-to-ECM adhesions
Source: EMBO Rep. 2025 Sep 22;26(22):5431–58. doi: 10.1038/s44319-025-00585-4 (PMC12635394; doi:10.1038/s44319-025-00585-4)
Supplement: Supplementary file 9 — Source data Fig. 5 [file 44319_2025_585_MOESM9_ESM.zip]

Archive with 55 entries (48 files):
- EMBOR202561827V2_SourceDataForFigure5/
- EMBOR202561827V2_SourceDataForFigure5/5A/
- EMBOR202561827V2_SourceDataForFigure5/5F/
- EMBOR202561827V2_SourceDataForFigure5/.DS_Store
- __MACOSX/EMBOR202561827V2_SourceDataForFigure5/._.DS_Store
- EMBOR202561827V2_SourceDataForFigure5/5C/
- EMBOR202561827V2_SourceDataForFigure5/5D/
- EMBOR202561827V2_SourceDataForFigure5/5E/
- EMBOR202561827V2_SourceDataForFigure5/5B/
- EMBOR202561827V2_SourceDataForFigure5/5A/.DS_Store
- __MACOSX/EMBOR202561827V2_SourceDataForFigure5/5A/._.DS_Store
- EMBOR202561827V2_SourceDataForFigure5/5A/Figure5A_Blots.pdf
- __MACOSX/EMBOR202561827V2_SourceDataForFigure5/5A/._Figure5A_Blots.pdf
- EMBOR202561827V2_SourceDataForFigure5/5F/Figure5F_SIM┬▓Image_shUbe2o_CTNNA1_AlexaFluor488.tif
- __MACOSX/EMBOR202561827V2_SourceDataForFigure5/5F/._Figure5F_SIM┬▓Image_shUbe2o_CTNNA1_AlexaFluor488.tif
- EMBOR202561827V2_SourceDataForFigure5/5F/Figure5F_SIM┬▓Image_Res_UBE2O-CS_CTNNA1_AlexaFluor488.tif
- __MACOSX/EMBOR202561827V2_SourceDataForFigure5/5F/._Figure5F_SIM┬▓Image_Res_UBE2O-CS_CTNNA1_AlexaFluor488.tif
- EMBOR202561827V2_SourceDataForFigure5/5F/.DS_Store
- __MACOSX/EMBOR202561827V2_SourceDataForFigure5/5F/._.DS_Store
- EMBOR202561827V2_SourceDataForFigure5/5F/Figure5F_SIM┬▓Image_shUbe2o_Merge.tif
- __MACOSX/EMBOR202561827V2_SourceDataForFigure5/5F/._Figure5F_SIM┬▓Image_shUbe2o_Merge.tif
- EMBOR202561827V2_SourceDataForFigure5/5F/Figure5F_SIM┬▓Image_shLuc_CTNNA1_AlexaFluor488.tif
- __MACOSX/EMBOR202561827V2_SourceDataForFigure5/5F/._Figure5F_SIM┬▓Image_shLuc_CTNNA1_AlexaFluor488.tif
- EMBOR202561827V2_SourceDataForFigure5/5F/Figure5F_SIM┬▓Image_Res_UBE2O-WT_CTNNA1_AlexaFluor488.tif
- __MACOSX/EMBOR202561827V2_SourceDataForFigure5/5F/._Figure5F_SIM┬▓Image_Res_UBE2O-WT_CTNNA1_AlexaFluor488.tif
- EMBOR202561827V2_SourceDataForFigure5/5F/Figure5F_NumericalData.xlsx
- __MACOSX/EMBOR202561827V2_SourceDataForFigure5/5F/._Figure5F_NumericalData.xlsx
- EMBOR202561827V2_SourceDataForFigure5/5F/Figure5F_SIM┬▓Image_Res_Vector_Zyxin_AlexaFluor568.tif
- __MACOSX/EMBOR202561827V2_SourceDataForFigure5/5F/._Figure5F_SIM┬▓Image_Res_Vector_Zyxin_AlexaFluor568.tif
- EMBOR202561827V2_SourceDataForFigure5/5F/Figure5F_SIM┬▓Image_Res_Vector_Merge.tif
- __MACOSX/EMBOR202561827V2_SourceDataForFigure5/5F/._Figure5F_SIM┬▓Image_Res_Vector_Merge.tif
- EMBOR202561827V2_SourceDataForFigure5/5F/Figure5F_SIM┬▓Image_Res_UBE2O-WT_Zyxin_AlexaFluor568.tif
- __MACOSX/EMBOR202561827V2_SourceDataForFigure5/5F/._Figure5F_SIM┬▓Image_Res_UBE2O-WT_Zyxin_AlexaFluor568.tif
- EMBOR202561827V2_SourceDataForFigure5/5F/Figure5F_SIM┬▓Image_shUbe2o_Zyxin_AlexaFluor568.tif
- __MACOSX/EMBOR202561827V2_SourceDataForFigure5/5F/._Figure5F_SIM┬▓Image_shUbe2o_Zyxin_AlexaFluor568.tif
- EMBOR202561827V2_SourceDataForFigure5/5F/Figure5F_SIM┬▓Image_Res_Vector_CTNNA1_AlexaFluor488.tif
- __MACOSX/EMBOR202561827V2_SourceDataForFigure5/5F/._Figure5F_SIM┬▓Image_Res_Vector_CTNNA1_AlexaFluor488.tif
- EMBOR202561827V2_SourceDataForFigure5/5F/Figure5F_SIM┬▓Image_shLuc_Zyxin_AlexaFluor568.tif
- __MACOSX/EMBOR202561827V2_SourceDataForFigure5/5F/._Figure5F_SIM┬▓Image_shLuc_Zyxin_AlexaFluor568.tif
- EMBOR202561827V2_SourceDataForFigure5/5F/Figure5F_SIM┬▓Image_Res_UBE2O-CS_Zyxin_AlexaFluor568.tif
- __MACOSX/EMBOR202561827V2_SourceDataForFigure5/5F/._Figure5F_SIM┬▓Image_Res_UBE2O-CS_Zyxin_AlexaFluor568.tif
- EMBOR202561827V2_SourceDataForFigure5/5F/Figure5F_SIM┬▓Image_Res_UBE2O-WT_Merge.tif
- __MACOSX/EMBOR202561827V2_SourceDataForFigure5/5F/._Figure5F_SIM┬▓Image_Res_UBE2O-WT_Merge.tif
- EMBOR202561827V2_SourceDataForFigure5/5F/Figure5F_SIM┬▓Image_Res_UBE2O-CS_Merge.tif
- __MACOSX/EMBOR202561827V2_SourceDataForFigure5/5F/._Figure5F_SIM┬▓Image_Res_UBE2O-CS_Merge.tif
- EMBOR202561827V2_SourceDataForFigure5/5F/Figure5F_SIM┬▓Image_shLuc_Merge.tif
- __MACOSX/EMBOR202561827V2_SourceDataForFigure5/5F/._Figure5F_SIM┬▓Image_shLuc_Merge.tif
- EMBOR202561827V2_SourceDataForFigure5/5C/Figure5C_DEP2_GO.pdf
- __MACOSX/EMBOR202561827V2_SourceDataForFigure5/5C/._Figure5C_DEP2_GO.pdf
- EMBOR202561827V2_SourceDataForFigure5/5D/Figure5D_Blots.pdf
- __MACOSX/EMBOR202561827V2_SourceDataForFigure5/5D/._Figure5D_Blots.pdf
- EMBOR202561827V2_SourceDataForFigure5/5E/Figure5E_Blots.pdf
- __MACOSX/EMBOR202561827V2_SourceDataForFigure5/5E/._Figure5E_Blots.pdf
- EMBOR202561827V2_SourceDataForFigure5/5B/Figure5B_DEP2_Heatmap.pdf
- __MACOSX/EMBOR202561827V2_SourceDataForFigure5/5B/._Figure5B_DEP2_Heatmap.pdf
