# Supplementary material for: UBE2O-mediated ubiquitylation directs cytoplasmic CTNNA1 to promote cell-to-ECM adhesions
Source: EMBO Rep. 2025 Sep 22;26(22):5431–58. doi: 10.1038/s44319-025-00585-4 (PMC12635394; doi:10.1038/s44319-025-00585-4)
Supplement: Supplementary file 9 — Source data Fig. 5 [file 44319_2025_585_MOESM9_ESM.zip › EMBOR202561827V2_SourceDataForFigure5/5F/Figure5F_NumericalData.xlsx]

## Sheet: Sheet1
#1_shLuc					#2_shLuc					#3_shUbe2o					#4_shUbe2o					#5_Res_Vector				#6_Res_Vector					#7_Res_UBE2O-WT				#8_Res_UBE2O-WT					#10_Res_UBE2O-CS				#9_Res_UBE2O-CS
Zyxin		CTNNA1			Zyxin		CTNNA1			Zyxin		CTNNA1			Zyxin		CTNNA1			Zyxin		CTNNA1		Zyxin		CTNNA1			Zyxin		CTNNA1		Zyxin		CTNNA1			Zyxin		CTNNA1		Zyxin		CTNNA1
Distance_(μm)	Gray_Value	Distance_(μm)	Gray_Value		Distance_(μm)	Gray_Value	Distance_(μm)	Gray_Value		Distance_(μm)	Gray_Value	Distance_(μm)	Gray_Value		Distance_(μm)	Gray_Value	Distance_(μm)	Gray_Value		Distance_(μm)	Gray_Value	Distance_(μm)	Gray_Value	Distance_(μm)	Gray_Value	Distance_(μm)	Gray_Value		Distance_(μm)	Gray_Value	Distance_(μm)	Gray_Value	Distance_(μm)	Gray_Value	Distance_(μm)	Gray_Value		Distance_(μm)	Gray_Value	Distance_(μm)	Gray_Value	Distance_(μm)	Gray_Value	Distance_(μm)	Gray_Value
0	1	0	1		0	0	0	0		0	0	0	0		0	3	0	0		0	0	0	0	0	0	0	0		0	1	0	0	0	52	0	12		0	0	0	0	0	0	0	0
0.0492609	3.50973	0.0492609	3.50973		0.0492609	0	0.0492609	0.958579		0.0492609	0.481757	0.0492609	0		0.0492609	4.74689	0.0492609	2.66414		0.0781244	0	0.0781244	0	0.0781244	0	0.0781244	0		0.0781244	1.36364	0.0781244	0.961433	0.0781244	50.5067	0.0781244	12.1867		0.0781244	0	0.0781244	0	0.0781244	0	0.0781244	0
0.0985219	8.7234	0.0985219	8.57628		0.0985219	0	0.0985219	2.48483		0.0985219	1.73602	0.0985219	0.736018		0.0985219	10.9751	0.0985219	8.02866		0.156249	0	0.156249	0	0.156249	0	0.156249	0		0.156249	3.24518	0.156249	1.63912	0.156249	46.1938	0.156249	12.5929		0.156249	0	0.156249	0	0.156249	0.332937	0.156249	0
0.147783	14.0598	0.147783	13.1195		0.147783	0.861702	0.147783	7.14894		0.147783	5.50183	0.147783	2.97627		0.147783	24.7718	0.147783	13.6966		0.234373	1.29032	0.234373	1.29032	0.234373	0	0.234373	0		0.234373	6.87603	0.234373	3.89256	0.234373	35.28	0.234373	11.64		0.234373	1.88889	0.234373	1.88889	0.234373	0.97503	0.234373	0
0.197044	17.1485	0.197044	15.4676		0.197044	2.44998	0.197044	15.6691		0.197044	13.1016	0.197044	5.65194		0.197044	47.5782	0.197044	12.4867		0.312498	4.77419	0.312498	3.77419	0.312498	0	0.312498	0		0.312498	15.1956	0.312498	8.32507	0.312498	23.0951	0.312498	10.52		0.312498	6.08642	0.312498	5.09877	0.312498	2.57313	0.312498	0
0.246305	20.7433	0.246305	16.7334		0.246305	7.09597	0.246305	29.6562		0.246305	26.19	0.246305	9.22472		0.246305	72.9567	0.246305	6.04435		0.390622	7.48387	0.390622	6.96774	0.390622	0	0.390622	0		0.390622	32.1488	0.390622	17.1102	0.390622	12.8	0.390622	9.48889		0.390622	13.7901	0.390622	10.4568	0.390622	6.26516	0.390622	0
0.295566	28.1476	0.295566	21.2965		0.295566	18.0321	0.295566	44.1684		0.295566	45.2747	0.295566	12.1236		0.295566	82.3467	0.295566	2.19037		0.468746	6.41935	0.468746	5	0.468746	0	0.468746	0		0.468746	58.1736	0.468746	29.2231	0.468746	6.024	0.468746	7.68		0.468746	22.6667	0.468746	15.5556	0.468746	13.6029	0.468746	0
0.344827	40.4876	0.344827	30.1675		0.344827	37.8678	0.344827	52.2234		0.344827	59.6754	0.344827	11.4944		0.344827	84.351	0.344827	0.35695		0.546871	3.32258	0.546871	2.32258	0.546871	0	0.546871	0		0.546871	79.0606	0.546871	40.0358	0.546871	2.21956	0.546871	5.62667		0.546871	26.2099	0.546871	15.037	0.546871	28.9554	0.546871	0
0.394087	55.0833	0.394087	40.5957		0.394087	59.7451	0.394087	53.8298		0.394087	64.5771	0.394087	7.59753		0.394087	85	0.394087	0		0.624995	2.45161	0.624995	1	0.624995	0.741935	0.624995	0.1436		0.624995	85	0.624995	46.6722	0.624995	0.533333	0.624995	3.57956		0.624995	20.3951	0.624995	9.93827	0.624995	51.5149	0.624995	0
0.443348	69.2943	0.443348	44.1702		0.443348	74.2497	0.443348	48.9099		0.443348	64.0333	0.443348	3.71885		0.443348	81.5387	0.443348	0		0.70312	2.25806	0.70312	0.129032	0.70312	2.41935	0.70312	0.709677		0.70312	85	0.70312	51.1157	0.70312	0	0.70312	2.896		0.70312	12	0.70312	5	0.70312	73.2574	0.70312	0
0.492609	88.5156	0.492609	43.7791		0.492609	79.7012	0.492609	40.3617		0.492609	60.9766	0.492609	1.77932		0.492609	67.3721	0.492609	0		0.781244	2.09677	0.781244	0.0322581	0.781244	7.06452	0.781244	2.18002		0.781244	85	0.781244	54.8953	0.781244	0	0.781244	2.71111		0.781244	6.51852	0.781244	1.83951	0.781244	82.4507	0.781244	0.599287
0.54187	111.824	0.54187	43.2888		0.54187	79.23	0.54187	29.4454		0.54187	55.0792	0.54187	0.697134		0.54187	42.2017	0.54187	0.4543		0.859368	2.87097	0.859368	0	0.859368	15.1186	0.859368	4.76379		0.859368	85	0.859368	57	0.859368	0	0.859368	1.99644		0.859368	4.35802	0.859368	1.02469	0.859368	84.4435	0.859368	1.62307
0.591131	121.478	0.591131	38.177		0.591131	75.56	0.591131	17.0711		0.591131	44.5169	0.591131	0.292135		0.591131	23.0752	0.591131	1.86912		0.937493	2.67742	0.937493	0	0.937493	23.1779	0.937493	9.06452		0.937493	82.1818	0.937493	50.3554	0.937493	0	0.937493	1.384		0.937493	3.88889	0.937493	1	0.937493	85	0.937493	3.06897
0.640392	109.532	0.640392	24.847		0.640392	70.6485	0.640392	8.11725		0.640392	27.8577	0.640392	0		0.640392	11.7047	0.640392	3.72093		1.01562	2.48387	1.01562	0	1.01562	25.9625	1.01562	14.4464		1.01562	68.9256	1.01562	31.7631	1.01562	0	1.01562	0.866667		1.01562	4.55556	1.01562	1	1.01562	82.0571	1.01562	3.77824
0.689653	95.9891	0.689653	11.9253		0.689653	65.0729	0.689653	3.87234		0.689653	13.473	0.689653	0		0.689653	7.35803	0.689653	6.58626		1.09374	2.29032	1.09374	0	1.09374	23.282	1.09374	17.3871		1.09374	43.1267	1.09374	12.9945	1.09374	0	1.09374	0.211556		1.09374	6.53086	1.09374	0.777778	1.09374	73.5933	1.09374	3.92747
0.738914	89.3069	0.738914	4.81756		0.738914	57.1695	0.738914	1.69149		0.738914	4.90531	0.738914	0		0.738914	5.26933	0.738914	7.25419		1.17187	1.09677	1.17187	0	1.17187	17.2196	1.17187	16.897		1.17187	19.9752	1.17187	3.80992	1.17187	0	1.17187	0		1.17187	11.1111	1.17187	0.222222	1.17187	62.0309	1.17187	4.04459
0.788175	75.383	0.788175	1.53191		0.788175	44.0557	0.788175	0.404255		0.788175	2.13887	0.788175	0		0.788175	4.34884	0.788175	7.48134		1.24999	0.451613	1.24999	0	1.24999	10.6389	1.24999	14.9938		1.24999	7.77686	1.24999	0.969697	1.24999	0	1.24999	0		1.24999	17.3951	1.24999	0	1.24999	51.0369	1.24999	4
0.837436	40.8076	0.837436	0.145767		0.837436	29.282	0.837436	0.00271616		0.837436	1.24719	0.837436	0		0.837436	2.96052	0.837436	5.84857		1.32811	0	1.32811	0	1.32811	5.94381	1.32811	12.9594		1.32811	2.92837	1.32811	0.0247934	1.32811	0	1.32811	0		1.32811	21.8148	1.32811	0.111111	1.32811	44.4625	1.32811	4
0.886697	20.5858	0.886697	0		0.886697	16.3205	0.886697	0		0.886697	0.842192	0.886697	0		0.886697	1.76744	0.886697	3.80206		1.40624	0	1.40624	0	1.40624	3.19875	1.40624	10.231		1.40624	1.54545	1.40624	0	1.40624	0.8	1.40624	0		1.40624	23	1.40624	1	1.40624	39.5517	1.40624	3.89655
0.935958	10.4391	0.935958	0		0.935958	8.86374	0.935958	0		0.935958	0.94382	0.935958	0		0.935958	1.96539	0.935958	1.45376		1.48436	0	1.48436	0	1.48436	1.6129	1.48436	5.70864		1.48436	0.242424	1.48436	0	1.48436	1.64	1.48436	0		1.48436	19.4938	1.48436	1.88889	1.48436	32.6207	1.48436	3.72414
0.985219	6.2766	0.985219	0		0.985219	4.07334	0.985219	0		0.985219	0.746497	0.985219	0		0.985219	2.46512	0.985219	0.354786		1.56249	0	1.56249	0	1.56249	1	1.56249	2.29032		1.56249	0	1.56249	0	1.56249	3.53333	1.56249	0.666667		1.56249	15.1975	1.56249	3.55556	1.56249	23.4483	1.56249	2.89655
1.03448	3.82979	1.03448	0		1.03448	1.5541	1.03448	0		1.03448	0.516854	1.03448	0		1.03448	2.64467	1.03448	0		1.64061	0	1.64061	0	1.64061	1	1.64061	0.760666		1.64061	0	1.64061	0	1.64061	9.056	1.64061	1.6		1.64061	12	1.64061	4.77778	1.64061	15.2925	1.64061	2.37931
1.08374	2.29787	1.08374	0		1.08374	0.404255	1.08374	0		1.08374	0.282919	1.08374	0		1.08374	1.78745	1.08374	0		1.71874	0	1.71874	0	1.71874	1	1.71874	0.0228928		1.71874	0	1.71874	0	1.71874	22.3324	1.71874	4.55289		1.71874	8.09877	1.71874	3.88889	1.71874	10.3103	1.71874	1.58621
1.133	1.38298	1.133	0		1.133	0	1.133	0		1.133	0.273955	1.133	0		1.133	0.813953	1.133	0		1.79686	0	1.79686	0	1.79686	1.30801	1.79686	0		1.79686	0	1.79686	0	1.79686	43.488	1.79686	12.3991		1.79686	4.98765	1.79686	1.98765	1.79686	8.36207	1.79686	1.01367
1.18226	0.617021	1.18226	0		1.18226	0	1.18226	0		1.18226	0	1.18226	0		1.18226	0.0232558	1.18226	0		1.87499	0	1.87499	0	1.87499	3.22789	1.87499	0		1.87499	0	1.87499	0	1.87499	61.984	1.87499	27.448		1.87499	4	1.87499	0.777778	1.87499	8.64328	1.87499	1
1.23152	0	1.23152	0		1.23152	0	1.23152	0		1.23152	0	1.23152	0		1.23152	0	1.23152	0		1.95311	0	1.95311	0	1.95311	7.60458	1.95311	0		1.95311	0	1.95311	0	1.95311	63.1111	1.95311	41.3333		1.95311	4.22222	1.95311	0.0246914	1.95311	9.56897	1.95311	1
1.28078	0	1.28078	0		1.28078	0	1.28078	0		1.28078	0	1.28078	0		1.28078	0	1.28078	0		2.03123	1	2.03123	1	2.03123	16.3132	2.03123	0		2.03123	0	2.03123	0	2.03123	54.6738	2.03123	46.4569		2.03123	5.17284	2.03123	0.666667	2.03123	10	2.03123	1
1.33005	0	1.33005	0		1.33005	0	1.33005	0		1.33005	0	1.33005	0		1.33005	0.113575	1.33005	0		2.10936	5.6129	2.10936	5	2.10936	25.1738	2.10936	0.141519		2.10936	0	2.10936	0	2.10936	48.904	2.10936	44.088		2.10936	7	2.10936	2	2.10936	10.3502	2.10936	1
1.37931	0	1.37931	0		1.37931	0	1.37931	0		1.37931	0	1.37931	0		1.37931	0.939968	1.37931	0		2.18748	13	2.18748	11.7097	2.18748	26.5786	2.18748	1.45057		2.18748	0	2.18748	0	2.18748	44.84	2.18748	40.5556		2.18748	11.3457	2.18748	3.67901	2.18748	12.201	2.18748	1
1.42857	0	1.42857	0		1.42857	0	1.42857	0		1.42857	0	1.42857	0		1.42857	1.46025	1.42857	0		2.26561	20	2.26561	15	2.26561	22.7451	2.26561	3.26119		2.26561	0	2.26561	0	2.26561	37.888	2.26561	36.5138		2.26561	17.2716	2.26561	5.46914	2.26561	18.5	2.26561	1
1.47783	0	1.47783	0		1.47783	0	1.47783	0		1.47783	0	1.47783	0		1.47783	3.92266	1.47783	0		2.34373	25.7097	2.34373	11.9032	2.34373	18.154	2.34373	6.32258		2.34373	0	2.34373	0	2.34373	26.4	2.34373	34.2		2.34373	21.8889	2.34373	5.55556	2.34373	32.0369	2.34373	1.08323
1.52709	0	1.52709	0		1.52709	0	1.52709	0		1.52709	0	1.52709	0		1.52709	6.45051	1.52709	0		2.42186	34	2.42186	7	2.42186	14	2.42186	7		2.42186	0	2.42186	0	2.42186	18.6098	2.42186	31.3751		2.42186	24.358	2.42186	5.22222	2.42186	51.7931	2.42186	1.81034
1.57635	0	1.57635	0		1.57635	0	1.57635	0		1.57635	0	1.57635	0		1.57635	9.91942	1.57635	0		2.49998	41.0968	2.49998	4.19355	2.49998	9.83871	2.49998	4.32258		2.49998	0	2.49998	0	2.49998	15.4462	2.49998	27.5138		2.49998	25.4691	2.49998	4.67901	2.49998	71.8656	2.49998	3.19738
1.62561	0	1.62561	0		1.62561	0.893617	1.62561	0.522861		1.62561	0	1.62561	0		1.62561	13.3126	1.62561	0		2.57811	41.8064	2.57811	2.3871	2.57811	6.70343	2.57811	3.09365		2.57811	0	2.57811	0	2.57811	15.224	2.57811	22.328		2.57811	26	2.57811	4	2.57811	83.4108	2.57811	5.53864
1.67487	0	1.67487	0		1.67487	3.4364	1.67487	1.76596		1.67487	0	1.67487	0		1.67487	16.7674	1.67487	0		2.65623	40.129	2.65623	1	2.65623	3.96774	2.65623	3		2.65623	0	2.65623	0	2.65623	15.1218	2.65623	16.3164		2.65623	26.9753	2.65623	4.08642	2.65623	85	2.65623	8.77051
1.72413	0	1.72413	0		1.72413	8.55704	1.72413	4.03916		1.72413	0	1.72413	0		1.72413	14.5181	1.72413	0		2.73435	35.2258	2.73435	0	2.73435	2.24558	2.73435	2.21332		2.73435	0	2.73435	0	2.73435	15.1111	2.73435	11.8222		2.73435	26.3827	2.73435	4	2.73435	81.8002	2.73435	11.931
1.77339	0	1.77339	0		1.77339	18.1901	1.77339	6.93481		1.77339	0	1.77339	0		1.77339	8.97674	1.77339	0		2.81248	26.9677	2.81248	0	2.81248	2.02081	2.81248	2.02081		2.81248	0	2.81248	0	2.81248	15.016	2.81248	9.416		2.81248	25	2.81248	4	2.81248	66.4102	2.81248	14.3508
1.82265	0	1.82265	0		1.82265	29.6519	1.82265	9.89746		1.82265	0	1.82265	0		1.82265	3.58356	1.82265	0		2.8906	17.1613	2.8906	0	2.8906	2.52029	2.8906	2		2.8906	0	2.8906	0	2.8906	13.3129	2.8906	8.18044		2.8906	23.2222	2.8906	4.44444	2.8906	40.896	2.8906	15.6914
1.87192	0	1.87192	0		1.87192	36.7153	1.87192	12.0041		1.87192	0	1.87192	0		1.87192	0.975663	1.87192	0		2.96873	9.35484	2.96873	0	2.96873	3.19355	2.96873	2.32466		2.96873	0	2.96873	0	2.96873	10.4196	2.96873	7.71378		2.96873	22.1358	2.96873	4.11111	2.96873	22.4839	2.96873	16.6694
1.92118	0	1.92118	0		1.92118	37.6105	1.92118	14.2168		1.92118	0	1.92118	0		1.92118	0.0681449	1.92118	0		3.04685	5.77419	3.04685	0	3.04685	3.93548	3.04685	2.93548		3.04685	0.115702	3.04685	1.04959	3.04685	7.312	3.04685	6.816		3.04685	20.5556	3.04685	3.66667	3.04685	13.4269	3.04685	18.456
1.97044	0	1.97044	0		1.97044	35.6505	1.97044	16.8701		1.97044	0	1.97044	0		1.97044	0	1.97044	0		3.12498	4	3.12498	0	3.12498	5.3642	3.12498	2.96774		3.12498	1.12121	3.12498	5.04408	3.12498	4.4	3.12498	4.13333		3.12498	18.7654	3.12498	2.79012	3.12498	10.1427	3.12498	22.673
2.0197	0	2.0197	0		2.0197	34.0905	2.0197	18.2322		2.0197	0	2.0197	0		2.0197	0	2.0197	0		3.2031	3	3.2031	0	3.2031	6.66389	3.2031	3.24454		3.2031	3.36088	3.2031	12.7355	3.2031	2.65156	3.2031	1.73333		3.2031	16.321	3.2031	1.67901	3.2031	10.3537	3.2031	30.0482
2.06896	0.0325939	2.06896	0.0325939		2.06896	34.5604	2.06896	18.0991		2.06896	0	2.06896	0		2.06896	0	2.06896	0		3.28122	3	3.28122	0	3.28122	6.54839	3.28122	3.03226		3.28122	9.64463	3.28122	25.314	3.28122	1.12	3.28122	0.8		3.28122	12.6667	3.28122	0.666667	3.28122	12.7515	3.28122	34.5268
2.11822	0	2.11822	0		2.11822	37.1096	2.11822	16.033		2.11822	0	2.11822	0		2.11822	0	2.11822	0		3.35935	3	3.35935	0	3.35935	5.08012	3.35935	3.19355		3.35935	20.7879	3.35935	37.1515	3.35935	0	3.35935	0		3.35935	7.80247	3.35935	0	3.35935	17.6867	3.35935	30.1903
2.16748	0	2.16748	0		2.16748	41.8936	2.16748	11.0005		2.16748	0	2.16748	0		2.16748	0	2.16748	0		3.43747	2	3.43747	0	3.43747	2.93028	3.43747	3.74714		3.43747	31.3333	3.43747	43.6667	3.43747	0	3.43747	0		3.43747	3.61728	3.43747	0	3.43747	24.2105	3.43747	18.6837
2.21674	0	2.21674	0		2.21674	47.6625	2.21674	4.88004		2.21674	0	2.21674	0		2.21674	0	2.21674	0		3.5156	2	3.5156	0	3.5156	1.37877	3.5156	6.15401		3.5156	33.0826	3.5156	43.3223	3.5156	0	3.5156	0		3.5156	1	3.5156	0	3.5156	31.6278	3.5156	9.0868
2.266	0	2.266	0		2.266	48.7845	2.266	1.59348		2.266	0	2.266	0		2.266	0	2.266	0		3.59372	3	3.59372	1	3.59372	0.483871	3.59372	9.04579		3.59372	29	3.59372	38.2286	3.59372	0	3.59372	0		3.59372	0.0617284	3.59372	0	3.59372	37.9334	3.59372	3.94292
2.31526	0	2.31526	0		2.31526	39.5	2.31526	0		2.31526	0.0222194	2.31526	0		2.31526	0	2.31526	0		3.67185	4.45161	3.67185	2	3.67185	0	3.67185	9.65869		3.67185	23.3003	3.67185	30.0165	3.67185	0	3.67185	0		3.67185	0	3.67185	0	3.67185	37.695	3.67185	1.62307
2.36452	0	2.36452	0		2.36452	21.4513	2.36452	0		2.36452	1.41573	2.36452	0.485797		2.36452	0	2.36452	0		3.74997	8.35484	3.74997	4.70968	3.74997	0	3.74997	7.32258		3.74997	19.6364	3.74997	22.686	3.74997	0.8	3.74997	0		3.74997	0	3.74997	0	3.74997	25.1296	3.74997	0.599287
2.41379	0	2.41379	0		2.41379	8.72046	2.41379	0		2.41379	5.67693	2.41379	1.93536		2.41379	0.46728	2.41379	0		3.8281	14.7742	3.8281	10.0323	3.8281	0	3.8281	3.95734		3.8281	19.3526	3.8281	18.1515	3.8281	2.17333	3.8281	0		3.8281	0	3.8281	0	3.8281	10.1064	3.8281	0
2.46305	0	2.46305	0		2.46305	3.19239	2.46305	0		2.46305	15.113	2.46305	4.89888		2.46305	1.12439	2.46305	0		3.90622	24.4839	3.90622	17.6452	3.90622	0	3.90622	2.03226		3.90622	24.3691	3.90622	15.6612	3.90622	3.88889	3.90622	0		3.90622	0	3.90622	0	3.90622	3.05113	3.90622	0
2.51231	0	2.51231	0		2.51231	1.27976	2.51231	0		2.51231	33.3436	2.51231	8.24189		2.51231	2.48837	2.51231	0		3.98434	37.129	3.98434	24.2581	3.98434	0	3.98434	0.62435		3.98434	31.4132	3.98434	15.8099	3.98434	6.912	3.98434	1.2		3.98434	0	3.98434	0	3.98434	0.87931	3.98434	0
2.56157	0	2.56157	0		2.56157	0.237664	2.56157	0		2.56157	60.6271	2.56157	12.0674		2.56157	4.90698	2.56157	0.116279		4.06247	47.9032	4.06247	26.871	4.06247	0	4.06247	0		4.06247	39.5317	4.06247	19.2424	4.06247	12.3396	4.06247	3.6		4.06247	0	4.06247	0	4.06247	0	4.06247	0
2.61083	0	2.61083	0		2.61083	0	2.61083	0		2.61083	83.3553	2.61083	13.7528		2.61083	8.63656	2.61083	0.864792		4.14059	50	4.14059	21.7419	4.14059	0.290323	4.14059	0		4.14059	47.3333	4.14059	26.0331	4.14059	19.8187	4.14059	5.19911		4.14059	0	4.14059	0	4.14059	0	4.14059	0
2.66009	0.361702	2.66009	0		2.66009	0	2.66009	0		2.66009	92.6768	2.66009	12.1573		2.66009	12.9751	2.66009	1.74419		4.21872	47.2258	4.21872	14.5484	4.21872	1.30801	4.21872	0		4.21872	56.3884	4.21872	38.6364	4.21872	28.736	4.21872	4.68		4.21872	0	4.21872	0	4.21872	0	4.21872	0
2.70935	1.75057	2.70935	0		2.70935	0	2.70935	0		2.70935	89.8835	2.70935	7.88625		2.70935	19.8432	2.70935	3.2093		4.29684	45.9677	4.29684	7.67742	4.29684	2.73985	4.29684	0		4.29684	67	4.29684	54.6667	4.29684	40.1333	4.29684	4.26667		4.29684	0	4.29684	0	4.29684	0	4.29684	0
2.75861	7.39475	2.75861	0		2.75861	0	2.75861	0		2.75861	73.8625	2.75861	3.45398		2.75861	31.2331	2.75861	5.53488		4.37497	48.0968	4.37497	4	4.37497	4.09677	4.37497	0		4.37497	74.8926	4.37497	64.9256	4.37497	52.2684	4.37497	4.93689		4.37497	0	4.37497	0	4.37497	0	4.37497	0
2.80787	17.8936	2.80787	0		2.80787	0	2.80787	0		2.80787	43.6826	2.80787	0.993688		2.80787	47.8843	2.80787	8.31152		4.45309	46.0645	4.45309	2	4.45309	3.29969	4.45309	0		4.45309	79.1157	4.45309	63.7438	4.45309	63.472	4.45309	7.432		4.45309	0	4.45309	0	4.45309	0.0172414	4.45309	0
2.85713	26.6813	2.85713	0		2.85713	0	2.85713	0		2.85713	18.5008	2.85713	0.0362328		2.85713	67.1747	2.85713	10.2423		4.53122	35.2258	4.53122	1	4.53122	0.870968	4.53122	0		4.53122	81.2259	4.53122	49.0413	4.53122	73.7618	4.53122	11.32		4.53122	0	4.53122	0	4.53122	1	4.53122	0
2.9064	23.8524	2.9064	0		2.9064	0	2.9064	0		2.9064	7.10441	2.9064	0		2.9064	75.8853	2.9064	8.55273		4.60934	20.7097	4.60934	0	4.60934	0	4.60934	0		4.60934	82.0523	4.60934	28.3306	4.60934	84.0667	4.60934	16.3867		4.60934	0.54321	4.60934	0
2.95566	12.3024	2.95566	0		2.95566	0	2.95566	0		2.95566	2.5849	2.95566	0		2.95566	81.0541	2.95566	6.96052		4.68746	10.8065	4.68746	0	4.68746	0	4.68746	0		4.68746	77.405	4.68746	11.9669	4.68746	85	4.68746	21.8		4.68746	2.44444	4.68746	0
3.00492	3.64509	3.00492	0		3.00492	0	3.00492	0		3.00492	0.674157	3.00492	0		3.00492	85	3.00492	5.50784		4.76559	5	4.76559	0	4.76559	0	4.76559	0		4.76559	59.6612	4.76559	3.90909	4.76559	85	4.76559	28.1467		4.76559	6.77778	4.76559	0
3.05418	0.93617	3.05418	0		3.05418	0	3.05418	0		3.05418	0.0786517	3.05418	0		3.05418	84.8383	3.05418	4.46512		4.84371	3	4.84371	0	4.84371	0	4.84371	0		4.84371	34.2865	4.84371	1.10193	4.84371	85	4.84371	36.6471		4.84371	13.6667	4.84371	0
3.10344	0	3.10344	0		3.10344	0	3.10344	0		3.10344	0	3.10344	0		3.10344	76.4478	3.10344	4.29638											4.92184	15.6033	4.92184	0	4.92184	85	4.92184	45.584		4.92184	19	4.92184	0
3.1527	0	3.1527	0		3.1527	0	3.1527	0		3.1527	0	3.1527	0		3.1527	56.2153	3.1527	3.48837											4.99996	6.24242	4.99996	0	4.99996	85	4.99996	49.3067		4.99996	17.6173	4.99996	0
3.20196	0	3.20196	0		3.20196	0	3.20196	0		3.20196	0.58427	3.20196	0		3.20196	40.6674	3.20196	3.3921											5.07809	2.28099	5.07809	0	5.07809	85	5.07809	47.0667		5.07809	13.8272	5.07809	0
3.25122	0	3.25122	0		3.25122	0	3.25122	0		3.25122	2.90582	3.25122	0.696629		3.25122	29.8432	3.25122	3.45917											5.15621	1	5.15621	0	5.15621	85	5.15621	43.176		5.15621	9.33333	5.15621	0
3.30048	0	3.30048	0		3.30048	0	3.30048	0		3.30048	8.2328	3.30048	2.10112		3.30048	22.7907	3.30048	3.59329															5.23433	81.2809	5.23433	39.3671		5.23433	5.24691	5.23433	0
3.34974	0	3.34974	0		3.34974	0	3.34974	0		3.34974	21.5502	3.34974	4.98876		3.34974	18.4689	3.34974	3.7788															5.31246	67.9342	5.31246	35.2542		5.31246	1.66667	5.31246	0
3.399	0	3.399	0		3.399	0	3.399	0		3.399	41.5021	3.399	8.44944		3.399	16.2558	3.399	2.9232															5.39058	47.44	5.39058	31		5.39058	0	5.39058	0
3.44827	0	3.44827	0		3.44827	0	3.44827	0		3.44827	65.5126	3.44827	13.1937		3.44827	15.6333	3.44827	1.30233															5.46871	29.5778	5.46871	26.6444		5.46871	0	5.46871	0
3.49753	1.08511	3.49753	0.702128		3.49753	0	3.49753	0		3.49753	86.979	3.49753	16.3156		3.49753	14.6339	3.49753	0															5.54683	17.7147	5.54683	21.8996		5.54683	0	5.54683	0
3.54679	3.53418	3.54679	2.24898		3.54679	0	3.54679	0		3.54679	101.636	3.54679	17.7834		3.54679	11.7772	3.54679	0.0373175															5.62496	8.896	5.62496	15.008		5.62496	0	5.62496	0
3.59605	10.0819	3.59605	6.11136		3.59605	0	3.59605	0.340426		3.59605	102.666	3.59605	18.2207		3.59605	8.31044	3.59605	0															5.70308	3.17244	5.70308	7.77244
3.64531	23.9452	3.64531	13.2866		3.64531	0.282481	3.64531	1.55319		3.64531	98.8946	3.64531	14.7014		3.64531	5.57274	3.64531	0															5.78121	0.933333	5.78121	2.8
3.69457	48.3744	3.69457	22.6383		3.69457	0.882979	3.69457	3.99366		3.69457	93.4969	3.69457	8.83399		3.69457	3.94105	3.69457	0															5.85933	0	5.85933	1.137e-13
3.74383	76.4097	3.74383	28.9507		3.74383	1.61702	3.74383	8.21277		3.74383	88.809	3.74383	4.06742		3.74383	2.90698	3.74383	0
3.79309	96.6084	3.79309	29.7542		3.79309	3.37506	3.79309	13.4814		3.79309	80.4445	3.79309	1.41573		3.79309	2.18118	3.79309	0
3.84235	101.674	3.84235	25.6053		3.84235	7.9656	3.84235	19.1489		3.84235	51.644	3.84235	0		3.84235	1.37858	3.84235	0
3.89161	100.752	3.89161	21.2766		3.89161	17.7879	3.89161	25.7021		3.89161	19.8513	3.89161	0		3.89161	0.534884	3.89161	0
3.94087	95.6528	3.94087	17.1915		3.94087	35.0091	3.94087	33.0059		3.94087	7.26903	3.94087	0		3.94087	0.276906	3.94087	0
3.99014	85.9398	3.99014	13.0765		3.99014	53.6274	3.99014	33.3395		3.99014	2.19303	3.99014	0		3.99014	0	3.99014	0
4.0394	68.7728	4.0394	8.14758		4.0394	71.0928	4.0394	23.78		4.0394	0.662921	4.0394	0		4.0394	0	4.0394	0
4.08866	46.9728	4.08866	3.92395		4.08866	81.4629	4.08866	11.6969		4.08866	0	4.08866	0		4.08866	0	4.08866	0
4.13792	27.9973	4.13792	1.63558		4.13792	83.1779	4.13792	4.32684		4.13792	0	4.13792	0		4.13792	0	4.13792	0
4.18718	14.1123	4.18718	0.66546		4.18718	73.9289	4.18718	1.49344		4.18718	0	4.18718	0		4.18718	0	4.18718	0
4.23644	7.07741	4.23644	0.0135808		4.23644	49.9909	4.23644	0.395654		4.23644	0	4.23644	0		4.23644	0	4.23644	4.093e-12
4.2857	3.65957	4.2857	0		4.2857	26.5358	4.2857	0		4.2857	0	4.2857	0
4.33496	1.49434	4.33496	0		4.33496	12.1738	4.33496	0		4.33496	0	4.33496	0
4.38422	0.862381	4.38422	0		4.38422	5.55681	4.38422	0		4.38422	0	4.38422	0
4.43348	0.0353101	4.43348	0		4.43348	2.59258	4.43348	0
4.48275	0	4.48275	0		4.48275	1.04301	4.48275	0
4.53201	0	4.53201	0		4.53201	0.612494	4.53201	0
4.58127	0	4.58127	0		4.58127	0	4.58127	0
4.63053	0	4.63053	0		4.63053	0	4.63053	4.093e-12
