# Supplementary material for: UBE2O-mediated ubiquitylation directs cytoplasmic CTNNA1 to promote cell-to-ECM adhesions
Source: EMBO Rep. 2025 Sep 22;26(22):5431–58. doi: 10.1038/s44319-025-00585-4 (PMC12635394; doi:10.1038/s44319-025-00585-4)
Supplement: Supplementary file 10 — Source data Fig. 6 [file 44319_2025_585_MOESM10_ESM.zip]

Archive with 12 entries (8 files):
- EMBOR202561827V2_SourceDataForFigure6/
- EMBOR202561827V2_SourceDataForFigure6/6A/
- EMBOR202561827V2_SourceDataForFigure6/.DS_Store
- __MACOSX/EMBOR202561827V2_SourceDataForFigure6/._.DS_Store
- EMBOR202561827V2_SourceDataForFigure6/6B/
- EMBOR202561827V2_SourceDataForFigure6/6C/
- EMBOR202561827V2_SourceDataForFigure6/6A/Figure6A_NumericalData.xlsx
- __MACOSX/EMBOR202561827V2_SourceDataForFigure6/6A/._Figure6A_NumericalData.xlsx
- EMBOR202561827V2_SourceDataForFigure6/6B/Figure6B_NumericalData.xlsx
- __MACOSX/EMBOR202561827V2_SourceDataForFigure6/6B/._Figure6B_NumericalData.xlsx
- EMBOR202561827V2_SourceDataForFigure6/6C/Figure6C_NumericalData.xlsx
- __MACOSX/EMBOR202561827V2_SourceDataForFigure6/6C/._Figure6C_NumericalData.xlsx
