# Supplementary material for: UBE2O-mediated ubiquitylation directs cytoplasmic CTNNA1 to promote cell-to-ECM adhesions
Source: EMBO Rep. 2025 Sep 22;26(22):5431–58. doi: 10.1038/s44319-025-00585-4 (PMC12635394; doi:10.1038/s44319-025-00585-4)
Supplement: Supplementary file 10 — Source data Fig. 6 [file 44319_2025_585_MOESM10_ESM.zip › EMBOR202561827V2_SourceDataForFigure6/6A/Figure6A_NumericalData.xlsx]

## Sheet: Sheet1
	Vinculin channel,FAs				Vinculin channel, cell area
	Count	Total Area	Average Size		Area	MinThr	MaxThr
shUbe2o	68	6.6634	0.0979912		716.686	15	255
	29	3.74512	0.129142		568.748	15	255
	25	0.601895	0.0240758		501.311	15	255
	46	14.4272	0.313635		1126.9	15	255
	69	20.8474	0.302137		442.806	15	255
	92	26.1307	0.28403		921.336	15	255
	106	21.9175	0.206769		722.328	15	255
	42	10.9071	0.259692		585.175	15	255
	55	8.09214	0.14713		384.574	15	255
	82	14.2813	0.174162		937.156	15	255
	30	5.84263	0.194754		601.335	15	255
	89	24.775	0.27837		660.066	15	255
	48	8.31101	0.173146		624.074	15	255
	38	5.42313	0.142714		318.487	15	255
	64	10.5544	0.164913		600.235	15	255
	43	9.05274	0.210529		671.891	15	255
	19	3.99439	0.210231		1741.4	15	255
	Count	Total Area	Average Size		Area	MinThr	MaxThr
Res_UBE2O-CS	139	34.7336	0.249882		748.854	15	255
	167	38.0023	0.227559		1309.21	15	255
	5	0.376944	0.0753888		674.754	15	255
	119	18.7195	0.157307		829.022	15	255
	97	24.3311	0.250836		583.084	15	255
	106	24.015	0.226556		362.213	15	255
	84	20.5799	0.244999		758.539	15	255
	120	29.4178	0.245148		713.932	15	255
	168	23.1638	0.13788		921.3	15	255
	70	25.237	0.360529		348.533	15	255
	70	9.98294	0.142613		970.722	15	255
	23	3.67824	0.159924		477.211	15	255
	235	52.6141	0.22389		290.138	15	255
	136	39.7311	0.292141		605.561	15	255
	151	59.3319	0.392926		967.986	15	255
	Count	Total Area	Average Size		Area	MinThr	MaxThr
Res_Vector	213	50.6382	0.237738		612.607	15	255
	110	56.3714	0.512467		322.178	15	255
	45	8.60284	0.191174		393.134	15	255
	58	18.8533	0.325057		435.176	15	255
	132	30.3683	0.230063		706.576	15	255
	131	32.1436	0.245371		536.361	15	255
	84	18.9323	0.225385		376.038	15	255
	74	3.14323	0.042476		973.294	15	255
	116	14.4272	0.124373		267.387	15	255
	52	2.52309	0.048521		544.392	15	255
	54	9.59384	0.177664		322.506	15	255
	148	35.2382	0.238096		641.559	15	255
	114	30.6723	0.269055		574.341	15	255
	87	18.9262	0.217543		366.408	15	255
	157	34.5269	0.219916		1496.37	15	255
	230	33.396	0.1452		542.471	15	255
	310	75.5408	0.24368		1448.45	15	255
	79	9.40536	0.119055		979.094	15	255
	Count	Total Area	Average Size		Area	MinThr	MaxThr
Res_UBE2O-WT	360	143.61	0.398916		2777.09	15	255
	253	121.564	0.480492		1837.57	15	255
	330	134.612	0.407914		1429.22	15	255
	97	33.0677	0.340904		1487.07	15	255
	346	163.879	0.47364		1816.96	15	255
	250	133.925	0.535698		752.277	15	255
	175	37.9011	0.216578		940.792	15	255
	172	77.997	0.453471		1323.99	15	255
	226	67.4	0.29823		1561.06	15	255
	179	42.011	0.234698		517.41	15	255
	321	82.4109	0.256732		2329.45	15	255
	82	19.7105	0.240372		2329.19	15	255
	302	114.244	0.378293		2253.38	15	255
	173	84.5449	0.488699		505.981	15	255
	Count	Total Area	Average Size		Area	MinThr	MaxThr
shLuc	216	97.2151	0.45007		804.016	15	255
	120	43.8471	0.365393		1588.31	15	255
	191	57.5265	0.301186		1972.87	15	255
	182	49.0149	0.269313		3627.52	15	255
	143	57.8974	0.404877		2026.03	15	255
	117	52.681	0.450265		1804.9	15	255
	237	86.6789	0.365734		1388.38	15	255
	218	70.7257	0.32443		2632.35	15	255
	303	109.794	0.362357		925.428	15	255
	160	61.2291	0.382682		904.477	15	255
	168	50.5409	0.300839		1972.86	15	255
