# Supplementary material for: UBE2O-mediated ubiquitylation directs cytoplasmic CTNNA1 to promote cell-to-ECM adhesions
Source: EMBO Rep. 2025 Sep 22;26(22):5431–58. doi: 10.1038/s44319-025-00585-4 (PMC12635394; doi:10.1038/s44319-025-00585-4)
Supplement: Supplementary file 10 — Source data Fig. 6 [file 44319_2025_585_MOESM10_ESM.zip › EMBOR202561827V2_SourceDataForFigure6/6B/Figure6B_NumericalData.xlsx]

## Sheet: Sheet1
	Vinculin channel, FAs				Phalloidin channel, cell area
	Count	Total Area	Average Size		Area	MinThr	MaxThr
siNC	269	178.842	0.664838		2939.36	23	255
	362	184.505	0.509683		2596.71	23	255
	85	30.883	0.363329		2649.95	23	255
	348	137.05	0.393823		2086.45	23	255
	331	212.032	0.64058		3210.22	23	255
	200	95.0729	0.475365		2760.91	23	255
	354	228.047	0.644202		4908.06	23	255
	266	163.365	0.614154		2850.18	23	255
	271	145.558	0.537114		3586.46	23	255
	280	183.084	0.65387		4053.13	23	255
	321	222.521	0.69321		4957.87	23	255
	345	225.854	0.654648		4181.72	23	255
	229	155.161	0.677558		3215.23	23	255
	530	346.612	0.653985		3068.05	23	255
	412	323.397	0.784944		3112.84	23	255
	481	695.368	0.722085		9141.94	23	255
	376	316.078	0.66403		2789.34	23	255
	420	250.816	0.597182		3958.45	23	255
	Count	Total Area	Average Size		Area	MinThr	MaxThr
Res_CTNNA1-KO	300	204.993	0.68331		3041.24	23	255
	519	176.115	0.339334		2071	23	255
	329	59.3419	0.180371		2234.71	23	255
	202	66.3809	0.328618		1859.74	23	255
	243	71.5786	0.294562		2177.45	23	255
	319	142.271	0.445992		2165.3	23	255
	103	26.1515	0.253898		1866.4	23	255
	232	116.446	0.501924		2310.07	23	255
	304	147.399	0.484866		2306.71	23	255
	193	75.168	0.389471		1448.59	23	255
	158	60.6938	0.384138		2041.24	23	255
	157	55.8923	0.356002		3136.64	23	255
	253	93.8842	0.371084		1697.7	23	255
	136	45.1241	0.331795		1825.24	23	255
	288	274.241	0.238056		3836.01	23	255
	261	110.782	0.424454		2863.91	23	255
	261	80.7386	0.309343		3294.29	23	255
	227	57.9201	0.255155		1380.25	23	255
	226	82.51	0.365088		1576.52	23	255
	194	33.1671	0.170965		1571.47	23	255
	Count	Total Area	Average Size		Area	MinThr	MaxThr
Res_CTNNA1-WT	369	210.54	0.57057		3524.46	23	255
	400	138.868	0.347171		4723.67	23	255
	496	257.04	0.518225		4144.4	23	255
	367	174.18	0.474605		2830.37	23	255
	300	183.287	0.610955		4439.95	23	255
	366	236.948	0.647399		2414.86	23	255
	258	197.977	0.767354		2621.74	23	255
	370	198.374	0.536145		2972.81	23	255
	478	277.807	0.581186		2737.14	23	255
	359	269.566	0.75088		2710.78	23	255
	520	404.485	0.777856		3143.85	23	255
	133	63.9802	0.481054		2429.73	23	255
	152	36.5002	0.240133		3866.63	23	255
	Count	Total Area	Average Size		Area	MinThr	MaxThr
Res_Vector	364	120.129	0.330025		1641.39	23	255
	204	81.4611	0.399319		1446.12	23	255
	273	109.757	0.40204		2147.73	23	255
	193	59.1321	0.306384		2137.08	23	255
	273	66.6839	0.244263		2674.56	23	255
	275	84.6543	0.307834		2729.33	23	255
	177	49.506	0.279695		1614.1	23	255
	224	25.3357	0.113106		2647.89	23	255
	214	27.6665	0.129283		1905.79	23	255
	125	27.5732	0.220586		2164.77	23	255
	162	32.5844	0.201139		1792.77	23	255
	222	34.3092	0.154546		1085.82	23	255
	188	75.3078	0.400574		1625.17	23	255
	99	25.0094	0.25262		774.825	23	255
	149	38.2016	0.256387		865.725	23	255
	Count	Total Area	Average Size		Area	MinThr	MaxThr
siCtnna1	127	47.7812	0.37623		1632.37	23	255
	222	59.0389	0.265941		1875.77	23	255
	190	69.2944	0.364707		1936.12	23	255
	236	50.9744	0.215993		1542.84	23	255
	173	55.1698	0.318901		1382.88	23	255
	223	63.3975	0.284294		2718.19	23	255
	136	51.2308	0.376697		1734.95	23	255
	208	67.7095	0.325526		2454.44	23	255
	165	27.8529	0.168806		559.157	23	255
	161	68.2455	0.423885		1752.36	23	255
	198	44.6812	0.225663		891.248	23	255
	68	21.0703	0.309858		1085.54	23	255
	62	30.9762	0.499616		2775.32	23	255
