# Supplementary material for: UBE2O-mediated ubiquitylation directs cytoplasmic CTNNA1 to promote cell-to-ECM adhesions
Source: EMBO Rep. 2025 Sep 22;26(22):5431–58. doi: 10.1038/s44319-025-00585-4 (PMC12635394; doi:10.1038/s44319-025-00585-4)
Supplement: Supplementary file 10 — Source data Fig. 6 [file 44319_2025_585_MOESM10_ESM.zip › EMBOR202561827V2_SourceDataForFigure6/6C/Figure6C_NumericalData.xlsx]

## Sheet: Sheet1
		Vinculin channel,FAs				Vinculin channel, cell area
		Count	Total Area	Average Size		Area	MinThr	MaxThr
	siNC_Vec	127	65.7166	0.517453		1127.19	5	255
		36	6.96411	0.193448		1677.76	5	255
		140	69.1956	0.494254		1945.15	5	255
		161	60.5164	0.375878		2072.33	5	255
		121	27.8076	0.229815		1299.71	5	255
		188	100.269	0.533343		2239.27	5	255
		190	64.5569	0.339773		1477.92	5	255
		135	49.9451	0.369963		2149.64	5	255
		245	179.907	0.734315		2930.95	5	255
		193	106.598	0.552321		1828.12	5	255
		97	34.6558	0.357276		1790.73	5	255
		103	47.9004	0.465052		1760.07	5	255
		148	56.6772	0.382954		1963.35	5	255
		99	33.2275	0.335632		2426.61	5	255
		87	19.0369	0.218815		1256.41	5	255
		156	92.9016	0.595523		2054.62	5	255
		101	60.8582	0.602556		1445.65	5	255
		54	14.8071	0.274206		1397.5	5	255
		100	33.6365	0.336365		2317.94	5	255
		216	83.374	0.385991		2080.42	5	255
		102	48.7976	0.478408		3257.75	5	255
		133	60.675	0.456203		2439.4	5	255
		120	58.0017	0.483348		2350.28	5	255
		179	131.226	0.733104		2177.02	5	255
		131	62.793	0.479336		3860.58	5	255
		252	165.955	0.65855		3007.37	5	255
		195	124.146	0.636644		3117.24	5	255
		131	100.299	0.765642		3288.75	5	255
		241	114.056	0.473263		2906.98	5	255
		99	36.8408	0.372129		2688.46	5	255
		207	85.1013	0.411117		3560.97	5	255
		Count	Total Area	Average Size		Area	MinThr	MaxThr
	siNC_UBE2O-WT	110	64.7156	0.588323		2463.96	5	255
		216	138.867	0.642904		2119.38	5	255
		268	158.014	0.589604		1493.62	5	255
		335	178.754	0.533593		1995.12	5	255
		84	49.5056	0.589353		1711.38	5	255
		170	56.9702	0.335119		2547.81	5	255
		209	63.9832	0.306139		2256.94	5	255
		200	76.886	0.38443		2887.78	5	255
		179	91.7603	0.512627		1886.77	5	255
		153	42.3828	0.277012		2762.39	5	255
		171	59.5703	0.348364		2932.03	5	255
		223	88.8367	0.398371		3634.52	5	255
		91	43.8904	0.482312		3758.05	5	255
		244	109.778	0.449909		1789.29	5	255
		195	157.941	0.809952		3841.42	5	255
		352	262.091	0.744577		3495.83	5	255
		88	61.5479	0.699407		2525.92	5	255
		200	86.5234	0.432617		3239.45	5	255
		243	130.707	0.537888		2134.06	5	255
		107	46.698	0.43643		1564.84	5	255
		130	98.1262	0.754817		1528.3	5	255
		182	99.0112	0.544018		2553.66	5	255
		57	16.272	0.285473		2561.82	5	255
		234	141.968	0.6067		3468.63	5	255
		257	156.494	0.608927		2595.86	5	255
		249	129.187	0.518823			5	255
		Count	Total Area	Average Size		Area	MinThr	MaxThr
	siNC_UBE2O-CS	61	35.1624	0.576432		2597.69	5	255
		48	9.38721	0.195567		1393.57	5	255
		83	37.1338	0.447395		952.246	5	255
		190	48.4985	0.255255		2747.43	5	255
		167	110.815	0.663565		1785.97	5	255
		118	30.6396	0.259658		1995.15	5	255
		312	235.999	0.756406		3017.99	5	255
		139	65.332	0.470015		1679.96	5	255
		81	32.6172	0.402681		1785.71	5	255
		109	44.1284	0.404848		1863.17	5	255
		145	45.929	0.316751		1071.67	5	255
		139	66.7175	0.479982		1831.99	5	255
		133	73.5657	0.553125		2729.03	5	255
		145	73.6755	0.508107		2411.41	5	255
		149	77.887	0.522731		2969.61	5	255
		158	124.06	0.78519		1738.33	5	255
		158	119.189	0.754364		3704.25	5	255
		213	113.538	0.53304		3821.09	5	255
		129	46.3379	0.359208		1881.43	5	255
		74	27.2766	0.368603		1923	5	255
		270	156.964	0.581349		2291.78	5	255
		Count	Total Area	Average Size		Area	MinThr	MaxThr
	siCtnna1_Vec	89	26.3794	0.296398		973.346	5	255
		80	26.0437	0.325546		2285.39	5	255
		60	19.8364	0.330607		1027.83	5	255
		68	9.21021	0.135444		964.496	5	255
		98	25.9521	0.264818		1306.21	5	255
		87	24.469	0.281253		1226.26	5	255
		78	27.356	0.350717		698.779	5	255
		71	19.6228	0.276378		1332.07	5	255
		95	36.7432	0.38677		1291.69	5	255
		52	17.7795	0.341914		1073.14	5	255
		82	29.9255	0.364946		1751.69	5	255
		68	24.2798	0.357056		1457.27	5	255
		69	14.801	0.214508		615.643	5	255
		83	18.396	0.221639		1084.91	5	255
		63	17.6941	0.280859		1187.12	5	255
		146	32.8979	0.225328		1735.54	5	255
		67	19.3115	0.288232		1469.61	5	255
		58	20.1233	0.346953		1234.22	5	255
		113	38.0676	0.336882		1272.93	5	255
		27	3.66211	0.135634		708.63	5	255
		51	6.14014	0.120395		577.527	5	255
		25	6.73218	0.269287		456.055	5	255
		39	3.07617	0.0788762		1477.78	5	255
		55	19.1406	0.348011		610.028	5	255
		61	7.61108	0.124772		1330.49	5	255
		94	29.4128	0.312903		1578.2	5	255
		Count	Total Area	Average Size		Area	MinThr	MaxThr
	siCtnna1_UBE2O-WT	164	57.9224	0.353185		889.691	5	255
		96	31.4209	0.327301		575.598	5	255
		71	17.9199	0.252393		912.158	5	255
		68	14.093	0.20725		973.431	5	255
		36	13.501	0.375027		1135.03	5	255
		158	48.0469	0.304094		2657.98	5	255
		70	33.8135	0.48305		1666.66	5	255
		84	18.335	0.218273		1324.84	5	255
		65	11.2366	0.17287		1384.63	5	255
		181	70.6665	0.390423		1239.66	5	255
		133	43.7622	0.329039		1949.37	5	255
		50	11.0596	0.221191		920.996	5	255
		82	24.4202	0.297807		1028.67	5	255
		64	15.5823	0.243473		1460.35	5	255
		142	36.0779	0.25407		1491.83	5	255
		70	11.377	0.162528		1900.7	5	255
		52	6.06079	0.116554		922.394	5	255
		34	9.91211	0.291533		1147.6	5	255
		27	3.03955	0.112576		957.184	5	255
		49	12.4573	0.25423		1851.05	5	255
		48	6.98242	0.145467		1537.7	5	255
		Count	Total Area	Average Size		Area	MinThr	MaxThr
	siCtnna1_UBE2O-CS	178	77.7283	0.436676		2480.91	5	255
		54	22.2168	0.411422		974.426	5	255
		76	30.1636	0.396889		1603.35	5	255
		30	2.49023	0.0830078		1064.93	5	255
		51	5.78003	0.113334		997.76	5	255
		33	7.56226	0.229159		1315.21	5	255
		58	12.6953	0.218885		1071.67	5	255
		30	2.68555	0.0895182		929.34	5	255
		56	6.02417	0.107574		955.823	5	255
		36	4.46777	0.124105		799.469	5	255
		43	15.1184	0.351591		785.559	5	255
		31	3.8147	0.123055		590.588	5	255
		69	13.0737	0.189474		1587.56	5	255
		155	40.3259	0.260167		1812.48	5	255
		74	16.1743	0.218572		905.469	5	255
		38	8.14819	0.214426		842.767	5	255
		129	39.7705	0.308299		1146.48	5	255
		47	11.6089	0.246998		716.04	5	255
		42	6.5918	0.156948		1004.63	5	255
		64	16.6931	0.26083		681.299	5	255
		74	17.7795	0.240264		579.48	5	255
		61	8.92944	0.146384		722.107	5	255
		55	11.3708	0.206743		1293.26	5	255
		49	9.14307	0.186593		1112.26	5	255
		51	8.75854	0.171736		991.583	5	255
		85	29.3579	0.345387		1037.44	5	255
