# Supplementary material for: UBE2O-mediated ubiquitylation directs cytoplasmic CTNNA1 to promote cell-to-ECM adhesions
Source: EMBO Rep. 2025 Sep 22;26(22):5431–58. doi: 10.1038/s44319-025-00585-4 (PMC12635394; doi:10.1038/s44319-025-00585-4)
Supplement: Supplementary file 11 — Source data Fig. 7 [file 44319_2025_585_MOESM11_ESM.zip]

Archive with 58 entries (53 files):
- EMBOR202561827V2_SourceDataForFigure7/
- EMBOR202561827V2_SourceDataForFigure7/.DS_Store
- __MACOSX/EMBOR202561827V2_SourceDataForFigure7/._.DS_Store
- EMBOR202561827V2_SourceDataForFigure7/7D/
- EMBOR202561827V2_SourceDataForFigure7/7C/
- EMBOR202561827V2_SourceDataForFigure7/7B/
- EMBOR202561827V2_SourceDataForFigure7/7A/
- EMBOR202561827V2_SourceDataForFigure7/7D/Figure7D_ConfocalImage_Res_Vector_DAPI.tif
- EMBOR202561827V2_SourceDataForFigure7/7D/.DS_Store
- __MACOSX/EMBOR202561827V2_SourceDataForFigure7/7D/._.DS_Store
- EMBOR202561827V2_SourceDataForFigure7/7D/Figure7D_ConfocalImage_siNC_Zyxin_AlexaFluor488.tif
- __MACOSX/EMBOR202561827V2_SourceDataForFigure7/7D/._Figure7D_ConfocalImage_siNC_Zyxin_AlexaFluor488.tif
- EMBOR202561827V2_SourceDataForFigure7/7D/Figure7D_ConfocalImage_Res_UBE2O-CS_CTNNB1_AlexaFluor568.tif
- __MACOSX/EMBOR202561827V2_SourceDataForFigure7/7D/._Figure7D_ConfocalImage_Res_UBE2O-CS_CTNNB1_AlexaFluor568.tif
- EMBOR202561827V2_SourceDataForFigure7/7D/Figure7D_ConfocalImage_siNC_Merge.tif
- __MACOSX/EMBOR202561827V2_SourceDataForFigure7/7D/._Figure7D_ConfocalImage_siNC_Merge.tif
- EMBOR202561827V2_SourceDataForFigure7/7D/Figure7D_ConfocalImage_siUBE2O_Zyxin_AlexaFluor488.tif
- __MACOSX/EMBOR202561827V2_SourceDataForFigure7/7D/._Figure7D_ConfocalImage_siUBE2O_Zyxin_AlexaFluor488.tif
- EMBOR202561827V2_SourceDataForFigure7/7D/Figure7D_NumericalData.xlsx
- __MACOSX/EMBOR202561827V2_SourceDataForFigure7/7D/._Figure7D_NumericalData.xlsx
- EMBOR202561827V2_SourceDataForFigure7/7D/Figure7D_ConfocalImage_siNC_CTNNB1_AlexaFluor568.tif
- __MACOSX/EMBOR202561827V2_SourceDataForFigure7/7D/._Figure7D_ConfocalImage_siNC_CTNNB1_AlexaFluor568.tif
- EMBOR202561827V2_SourceDataForFigure7/7D/Figure7D_ConfocalImage_Res_Vector_Merge.tif
- EMBOR202561827V2_SourceDataForFigure7/7D/Figure7D_ConfocalImage_Res_Vector_CTNNB1_AlexaFluor568.tif
- __MACOSX/EMBOR202561827V2_SourceDataForFigure7/7D/._Figure7D_ConfocalImage_Res_Vector_CTNNB1_AlexaFluor568.tif
- EMBOR202561827V2_SourceDataForFigure7/7D/ScaleBar_Figure7D_ConfocalImage.tif
- __MACOSX/EMBOR202561827V2_SourceDataForFigure7/7D/._ScaleBar_Figure7D_ConfocalImage.tif
- EMBOR202561827V2_SourceDataForFigure7/7D/Figure7D_ConfocalImage_siUBE2O_Merge.tif
- __MACOSX/EMBOR202561827V2_SourceDataForFigure7/7D/._Figure7D_ConfocalImage_siUBE2O_Merge.tif
- EMBOR202561827V2_SourceDataForFigure7/7D/Figure7D_ConfocalImage_Res_UBE2O-CS_DAPI.tif
- EMBOR202561827V2_SourceDataForFigure7/7D/Figure7D_ConfocalImage_siUBE2O_DAPI.tif
- __MACOSX/EMBOR202561827V2_SourceDataForFigure7/7D/._Figure7D_ConfocalImage_siUBE2O_DAPI.tif
- EMBOR202561827V2_SourceDataForFigure7/7D/Figure7D_ConfocalImage_Res_UBE2O-WT_Zyxin_AlexaFluor488.tif
- __MACOSX/EMBOR202561827V2_SourceDataForFigure7/7D/._Figure7D_ConfocalImage_Res_UBE2O-WT_Zyxin_AlexaFluor488.tif
- EMBOR202561827V2_SourceDataForFigure7/7D/Figure7D_ConfocalImage_Res_UBE2O-WT_CTNNB1_AlexaFluor568.tif
- __MACOSX/EMBOR202561827V2_SourceDataForFigure7/7D/._Figure7D_ConfocalImage_Res_UBE2O-WT_CTNNB1_AlexaFluor568.tif
- EMBOR202561827V2_SourceDataForFigure7/7D/Figure7D_ConfocalImage_Res_UBE2O-WT_DAPI.tif
- EMBOR202561827V2_SourceDataForFigure7/7D/Figure7D_ConfocalImage_Res_UBE2O-WT_Merge.tif
- EMBOR202561827V2_SourceDataForFigure7/7D/Figure7D_ConfocalImage_Res_Vector_Zyxin_AlexaFluor488.tif
- __MACOSX/EMBOR202561827V2_SourceDataForFigure7/7D/._Figure7D_ConfocalImage_Res_Vector_Zyxin_AlexaFluor488.tif
- EMBOR202561827V2_SourceDataForFigure7/7D/Figure7D_ConfocalImage_Res_UBE2O-CS_Merge.tif
- __MACOSX/EMBOR202561827V2_SourceDataForFigure7/7D/._Figure7D_ConfocalImage_Res_UBE2O-CS_Merge.tif
- EMBOR202561827V2_SourceDataForFigure7/7D/Figure7D_ConfocalImage_Res_UBE2O-CS_Zyxin_AlexaFluor488.tif
- __MACOSX/EMBOR202561827V2_SourceDataForFigure7/7D/._Figure7D_ConfocalImage_Res_UBE2O-CS_Zyxin_AlexaFluor488.tif
- EMBOR202561827V2_SourceDataForFigure7/7D/Figure7D_ConfocalImage_siNC_DAPI.tif
- __MACOSX/EMBOR202561827V2_SourceDataForFigure7/7D/._Figure7D_ConfocalImage_siNC_DAPI.tif
- EMBOR202561827V2_SourceDataForFigure7/7D/Figure7D_ConfocalImage_siUBE2O_CTNNB1_AlexaFluor568.tif
- __MACOSX/EMBOR202561827V2_SourceDataForFigure7/7D/._Figure7D_ConfocalImage_siUBE2O_CTNNB1_AlexaFluor568.tif
- EMBOR202561827V2_SourceDataForFigure7/7C/Figure7C_Blots.pdf
- __MACOSX/EMBOR202561827V2_SourceDataForFigure7/7C/._Figure7C_Blots.pdf
- EMBOR202561827V2_SourceDataForFigure7/7B/Figure7B_NumericalData.xlsx
- __MACOSX/EMBOR202561827V2_SourceDataForFigure7/7B/._Figure7B_NumericalData.xlsx
- EMBOR202561827V2_SourceDataForFigure7/7B/Figure7B_Blots.pdf
- __MACOSX/EMBOR202561827V2_SourceDataForFigure7/7B/._Figure7B_Blots.pdf
- EMBOR202561827V2_SourceDataForFigure7/7A/Figure7A_NumericalData.xlsx
- __MACOSX/EMBOR202561827V2_SourceDataForFigure7/7A/._Figure7A_NumericalData.xlsx
- EMBOR202561827V2_SourceDataForFigure7/7A/Figure7A_Blots.pdf
- __MACOSX/EMBOR202561827V2_SourceDataForFigure7/7A/._Figure7A_Blots.pdf
