# Supplementary material for: UBE2O-mediated ubiquitylation directs cytoplasmic CTNNA1 to promote cell-to-ECM adhesions
Source: EMBO Rep. 2025 Sep 22;26(22):5431–58. doi: 10.1038/s44319-025-00585-4 (PMC12635394; doi:10.1038/s44319-025-00585-4)
Supplement: Supplementary file 11 — Source data Fig. 7 [file 44319_2025_585_MOESM11_ESM.zip › EMBOR202561827V2_SourceDataForFigure7/7D/Figure7D_NumericalData.xlsx]

## Sheet: Sheet1
	Zyxin channel, FAs
	Count	Total Area	Average Size
siNC	98	48.5042	0.494941
	171	69.7711	0.408018
	157	60.2138	0.383527
	270	109.478	0.405474
	188	56.5599	0.30085
	288	92.6796	0.321804
	250	85.086	0.340344
	227	77.4073	0.341001
	301	116.64	0.387508
siUBE2O	13	2.68117	0.206244
	55	15.6553	0.284643
	37	13.035	0.352296
	11	2.29814	0.208922
	74	24.1427	0.326252
	84	28.3134	0.337064
	68	15.5033	0.22799
	81	28.0763	0.34662
	76	27.7662	0.365345
	91	32.2774	0.354696
Res_Vec	99	34.7275	0.350783
	149	54.4867	0.365682
	16	4.80908	0.300567
	86	22.9389	0.266731
	65	18.7742	0.288835
	12	4.34094	0.361745
	25	8.29277	0.331711
	40	11.0834	0.277084
	68	17.1874	0.252756
	165	59.0465	0.357857
Res_WT	125	42.1752	0.337401
	107	35.8583	0.335125
	155	59.0769	0.381141
	231	77.7356	0.336518
	251	91.5853	0.364881
	419	157.636	0.376219
	111	39.4089	0.355035
	271	104.085	0.384078
	199	73.9297	0.371506
	165	52.2493	0.316663
	219	75.249	0.343603
Res_CS	18	5.90951	0.328306
	67	26.3618	0.393459
	55	17.0233	0.309514
	37	9.75799	0.263729
	26	8.29885	0.319187
	86	27.1643	0.315864
	93	35.4023	0.38067
	85	33.0556	0.388889
	53	13.418	0.25317
	47	11.1138	0.236463
