# Supplementary material for: UBE2O-mediated ubiquitylation directs cytoplasmic CTNNA1 to promote cell-to-ECM adhesions
Source: EMBO Rep. 2025 Sep 22;26(22):5431–58. doi: 10.1038/s44319-025-00585-4 (PMC12635394; doi:10.1038/s44319-025-00585-4)
Supplement: Supplementary file 11 — Source data Fig. 7 [file 44319_2025_585_MOESM11_ESM.zip › EMBOR202561827V2_SourceDataForFigure7/7B/Figure7B_NumericalData.xlsx]

## Sheet: Sheet1
Data analysed by Fiji
		Label	Area	Mean	IntDen	RawIntDen
lane1	1	20241119-CTNNA1-CTNNB1-UBE2O in vivo ubiquitination assay-PD-HA.tif	2337	13.5002	31550	31550		Calculated fold change
lane2	2	20241119-CTNNA1-CTNNB1-UBE2O in vivo ubiquitination assay-PD-HA.tif	2337	29.1181	68049	68049	36499	0.224983
lane3	3	20241119-CTNNA1-CTNNB1-UBE2O in vivo ubiquitination assay-PD-HA.tif	2337	82.9183	193780	193780	162230	1
lane4	4	20241119-CTNNA1-CTNNB1-UBE2O in vivo ubiquitination assay-PD-HA.tif	2337	64.8045	151448	151448	119898	0.739062
lane5	5	20241119-CTNNA1-CTNNB1-UBE2O in vivo ubiquitination assay-PD-HA.tif	2337	37.4014	87407	87407	55857	0.344307
