# Supplementary material for: UBE2O-mediated ubiquitylation directs cytoplasmic CTNNA1 to promote cell-to-ECM adhesions
Source: EMBO Rep. 2025 Sep 22;26(22):5431–58. doi: 10.1038/s44319-025-00585-4 (PMC12635394; doi:10.1038/s44319-025-00585-4)
Supplement: Supplementary file 11 — Source data Fig. 7 [file 44319_2025_585_MOESM11_ESM.zip › EMBOR202561827V2_SourceDataForFigure7/7A/Figure7A_NumericalData.xlsx]

## Sheet: Sheet1
	Data analysed by Fiji
			Label	Area	Mean	IntDen	RawIntDen			Calculated fold change
	Lane2	1	20241208-in vitro CTNNAI-CTNNB1-UBE2O IP-PD-Flag.tif:1	1100	109.685	120654	120654		74241	1
	Lane3	2	20241208-in vitro CTNNAI-CTNNB1-UBE2O IP-PD-Flag.tif:2	1100	90.6036	99664	99664		53251	0.717272
	Lane4	3	20241208-in vitro CTNNAI-CTNNB1-UBE2O IP-PD-Flag.tif:3	1100	70.4264	77469	77469		31056	0.418313
	Lane1	4	20241208-in vitro CTNNAI-CTNNB1-UBE2O IP-PD-Flag.tif:4	1100	42.1936	46413	46413
