# Supplementary material for: UBE2O-mediated ubiquitylation directs cytoplasmic CTNNA1 to promote cell-to-ECM adhesions
Source: EMBO Rep. 2025 Sep 22;26(22):5431–58. doi: 10.1038/s44319-025-00585-4 (PMC12635394; doi:10.1038/s44319-025-00585-4)
Supplement: Supplementary file 12 — Source data Fig. 8 [file 44319_2025_585_MOESM12_ESM.zip]

Archive with 21 entries (17 files):
- EMBOR202561827V2_SourceDataForFigure8/
- EMBOR202561827V2_SourceDataForFigure8/.DS_Store
- __MACOSX/EMBOR202561827V2_SourceDataForFigure8/._.DS_Store
- EMBOR202561827V2_SourceDataForFigure8/8A/
- __MACOSX/EMBOR202561827V2_SourceDataForFigure8/._8A
- EMBOR202561827V2_SourceDataForFigure8/8C/
- __MACOSX/EMBOR202561827V2_SourceDataForFigure8/._8C
- EMBOR202561827V2_SourceDataForFigure8/8B/
- __MACOSX/EMBOR202561827V2_SourceDataForFigure8/._8B
- EMBOR202561827V2_SourceDataForFigure8/8A/.DS_Store
- __MACOSX/EMBOR202561827V2_SourceDataForFigure8/8A/._.DS_Store
- EMBOR202561827V2_SourceDataForFigure8/8A/Figure8A_NumericalData.xlsx
- __MACOSX/EMBOR202561827V2_SourceDataForFigure8/8A/._Figure8A_NumericalData.xlsx
- EMBOR202561827V2_SourceDataForFigure8/8C/.DS_Store
- __MACOSX/EMBOR202561827V2_SourceDataForFigure8/8C/._.DS_Store
- EMBOR202561827V2_SourceDataForFigure8/8C/Figure8C_MechanismDiagram.pdf
- __MACOSX/EMBOR202561827V2_SourceDataForFigure8/8C/._Figure8C_MechanismDiagram.pdf
- EMBOR202561827V2_SourceDataForFigure8/8B/.DS_Store
- __MACOSX/EMBOR202561827V2_SourceDataForFigure8/8B/._.DS_Store
- EMBOR202561827V2_SourceDataForFigure8/8B/Figure8B_NumericalData.xlsx
- __MACOSX/EMBOR202561827V2_SourceDataForFigure8/8B/._Figure8B_NumericalData.xlsx
