# Supplementary material for: UBE2O-mediated ubiquitylation directs cytoplasmic CTNNA1 to promote cell-to-ECM adhesions
Source: EMBO Rep. 2025 Sep 22;26(22):5431–58. doi: 10.1038/s44319-025-00585-4 (PMC12635394; doi:10.1038/s44319-025-00585-4)
Supplement: Supplementary file 12 — Source data Fig. 8 [file 44319_2025_585_MOESM12_ESM.zip › EMBOR202561827V2_SourceDataForFigure8/8A/Figure8A_NumericalData.xlsx]

## Sheet: OD450
User: USER
Path: C:\Program Files (x86)\BMG\SPECTROstar Nano\User\Data\
Test ID: 4837
Test Name: OD450
Date: 2025/2/17
Time: 14:21:29
Absorbance			Absorbance values are displayed as OD
	Raw Data (450)
	1	2	3	4	5	6	7	8	9	10	11	12
A		Washed_replicate_1	Washed_replicate_2	Washed_replicate_3	Washed_replicate_4	Washed_replicate_5	Washed_replicate_6	Unwashed_replicate_1	Unwashed_replicate_2
B	DMEM	0.211	0.214	0.215	0.207	0.21	0.205	0.209	0.232
C	shLuc	0.605	0.573	0.564	0.592	0.572	0.605	1.202	1.142
D	shUbe2o	0.452	0.488	0.495	0.486	0.463	0.48	1.097	1.02
E	Res_Vector	0.439	0.458	0.439	0.443	0.435	0.457	0.89	0.926
F	Res_UBE2O_WT	0.633	0.646	0.683	0.667	0.711	0.67	1.371	1.409
G	Res_UBE2O_CS	0.401	0.401	0.423	0.422	0.413	0.42	0.81	0.788
H
		OD450_Washed_average		OD450_Unwashed_average
	DMEM	0.210333		0.2205
		AdhesionRate_replicate_1	AdhesionRate_replicate_2	AdhesionRate_replicate_3	AdhesionRate_replicate_4	AdhesionRate_replicate_5	AdhesionRate_replicate_6
	shLuc	0.414784	0.381153	0.371694	0.401121	0.380102	0.414784
	shUbe2o	0.288385	0.331344	0.339698	0.328958	0.301512	0.321798
	Res_Vector	0.332606	0.360242	0.332606	0.338424	0.326788	0.358788
	Res_UBE2O_WT	0.361408	0.372524	0.404161	0.39048	0.428103	0.393045
	Res_UBE2O_CS	0.329588	0.329588	0.367617	0.365889	0.350331	0.362432
