# Supplementary material for: UBE2O-mediated ubiquitylation directs cytoplasmic CTNNA1 to promote cell-to-ECM adhesions
Source: EMBO Rep. 2025 Sep 22;26(22):5431–58. doi: 10.1038/s44319-025-00585-4 (PMC12635394; doi:10.1038/s44319-025-00585-4)
Supplement: Supplementary file 12 — Source data Fig. 8 [file 44319_2025_585_MOESM12_ESM.zip › EMBOR202561827V2_SourceDataForFigure8/8B/Figure8B_NumericalData.xlsx]

## Sheet: End point
User: USER
Path: C:\Program Files (x86)\BMG\SPECTROstar Nano\User\Data\
Test ID: 4859
Test Name: Od450
Date: 2025/2/22
Time: 16:01:47
Absorbance			Absorbance values are displayed as OD
	Raw Data (450)
	1	2	3	4	5	6	7	8	9	10	11	12
A		Washed_replicate_1	Washed_replicate_2	Washed_replicate_3	Washed_replicate_4	Washed_replicate_5	Unwashed_replicate_1	Unwashed_replicate_2
B	DMEM	0.179	0.177	0.178	0.181	0.177	0.178	0.179
C	UBE2O-WT_siNC	0.411	0.397	0.401	0.429	0.405	0.729	0.721
D	UBE2O-CS_siNC	0.389	0.389	0.394	0.387	0.388	0.742	0.736
E	UBE2O-WT_siCtnna1	0.369	0.395	0.375	0.394	0.376	0.723	0.74
F	UBE2O-CS_siCtnna1	0.384	0.355	0.377	0.383	0.379	0.77	0.829
G
H
		OD450_Washed_average		OD450_Unwashed_average
	DMEM	0.1784		0.1785
		AdhesionRate_replicate_1	AdhesionRate_replicate_2	AdhesionRate_replicate_3	AdhesionRate_replicate_4	AdhesionRate_replicate_5
	UBE2O-WT_siNC	0.425618	0.4	0.407319	0.458554	0.414639
	UBE2O-CS_siNC	0.375736	0.375736	0.384657	0.372168	0.373952
	UBE2O-WT_siCtnna1	0.344665	0.391682	0.355515	0.389873	0.357324
	UBE2O-CS_siCtnna1	0.331079	0.28438	0.319807	0.329469	0.323027
